# Supplementary material for: Identification of natural compounds as SARS-CoV-2 inhibitors via molecular docking and molecular dynamic simulation
Source: Front Microbiol. 2023 Feb 1;13:1095068. doi: 10.3389/fmicb.2022.1095068 (PMC9930647; doi:10.3389/fmicb.2022.1095068)
Supplement: Supplementary file 6 [file Table_2.xlsx]

## Sheet: Sheet1
Table S2 The Affinity Score of Compounds with S Protein of Delta Strain
Num	MOL_ID	Affinity (kcal/MOL)	Molecule_name	PubChem_Cid
1	MOL000001	-6.8	anthocyanidin	0
2	MOL000002	-7.3	cyanidol	0
3	MOL000003	-4.8	MTL	6251
4	MOL000004	-7.8	Procyanidin B1	11250133
5	MOL000005	-7.8	(2R,3R,4R)-4-[(2R,3R)-2-(3,5-dihydroxy-4-methoxyphenyl)-3,5,7-trihydroxychroman-8-yl]-2-(4-hydroxyphenyl)chroman-3,5,7-triol	9808627
6	MOL000006	-7.4	luteolin	5280445
7	MOL000007	-7.9	Cosmetin	5280704
8	MOL000008	-7.3	apigenin	5280443
9	MOL000009	-8	luteolin-7-o-glucoside	5280637
10	MOL000010	-7.5	Rhoifolin	5282150
11	MOL000011	-7	(2R,3R)-3-(4-hydroxy-3-methoxy-phenyl)-5-methoxy-2-methylol-2,3-dihydropyrano[5,6-h][1,4]benzodioxin-9-one	442510
12	MOL000012	-4.8	Arachic acid	10467
13	MOL000013	-5.5	glucocapparin	0
14	MOL000014	-7.3	glucobrassicin	0
15	MOL000015	-6	glucoiberin(e)	0
16	MOL000016	-4.5	glucoiberin(e)_qt	0
17	MOL000017	-7.3	beta-D-Glucopyranose, 1-thio-, 1-(1-methoxy-N-(sulfooxy)-1H-indole-3-ethanimidate)	9576416
18	MOL000018	-5	(+/-)-Isoborneol	6321405
19	MOL000019	-4.9	D-Camphene	92221
20	MOL000020	-5.6	12-senecioyl-2E,8E,10E-atractylentriol	0
21	MOL000021	-5.7	14-acetyl-12-senecioyl-2E,8E,10E-atractylentriol	0
22	MOL000022	-5.6	14-acetyl-12-senecioyl-2E,8Z,10E-atractylentriol	0
23	MOL000023	-4.8	Hemo-sol	440917
24	MOL000024	-5.7	alpha-humulene	5281520
25	MOL000025	-6	α-Longipinene	0
26	MOL000026	-5.9	stigmast-22E-en-3beta-ol	5283650
27	MOL000027	-5.4	alpha-Curcumene	442360
28	MOL000028	-7	α-Amyrin	0
29	MOL000029	-5.9	beta-Humulene	5318102
30	MOL000030	-5.4	(1R)-2-methyl-1-phenylprop-2-en-1-ol	7015153
31	MOL000031	-5.4	(3S)-3-[(1R)-1,5-dimethylhex-4-enyl]-6-methylenecyclohexene	11106487
32	MOL000032	-5.9	beta-Eudesmol	91457
33	MOL000033	-5.8	(3S,8S,9S,10R,13R,14S,17R)-10,13-dimethyl-17-[(2R,5S)-5-propan-2-yloctan-2-yl]-2,3,4,7,8,9,11,12,14,15,16,17-dodecahydro-1H-cyclopenta[a]phenanthren-3-ol	15976101
34	MOL000034	-5.6	2-[(1R,3S,4S)-3-isopropenyl-4-methyl-4-vinylcyclohexyl]propan-2-ol	92138
35	MOL000035	-5.8	beta-Selinene	442393
36	MOL000036	-6	beta-caryophyllene	5281515
37	MOL000037	-5.2	γ-elemene	12309452
38	MOL000038	-6.2	Akridin	9215
39	MOL000039	-4.6	(1S,2R,4R)-Neoiso-dihydrocarveol	443166
40	MOL000040	-5.4	Scopoletol	5280460
41	MOL000041	-5.4	PHA	6925665
42	MOL000042	-4.3	LPG	7311724
43	MOL000043	-6.4	atractylenolide i	5321018
44	MOL000044	-6.7	atractylenolideII	14448070
45	MOL000045	-6.4	atractylenolide iii	155948
46	MOL000046	-6	atractylone	12299876
47	MOL000047	-6.4	juniper camphor	7466421
48	MOL000048	-6.6	(5E,9Z)-3,6,10-trimethyl-4,7,8,11-tetrahydrocyclodeca[b]furan	9601230
49	MOL000049	-6.1	3β-acetoxyatractylone	0
50	MOL000050	-3.6	GLY	5257127
51	MOL000051	-4.6	Polymannose	161658
52	MOL000052	-4.8	Gulutamine	44272391
53	MOL000053	-4.6	Methose	5984
54	MOL000054	-5.5	L-	28782
55	MOL000055	-4.6	L-Lysin	5962
56	MOL000056	-5.5	DTY	6942100
57	MOL000057	-5.4	DIBP	6782
58	MOL000058	-6.3	2-[(2R,5S,6S)-6,10-dimethylspiro[4.5]dec-9-en-2-yl]propan-2-ol	10878761
59	MOL000059	-5.8	uridine	6029
60	MOL000060	-6.4	selina-4(14),7(11)-dien-8-one	13986099
61	MOL000061	-4.5	Prolinum	6971047
62	MOL000062	-8.2	biatractylolide	0
63	MOL000063	-8.1	ATRACTYLODES MACROCEPHALA	0
64	MOL000064	-4.6	D-Serin	6857549
65	MOL000065	-4.6	ASI	44367445
66	MOL000066	-6.2	alloaromadedrene	44584667
67	MOL000067	-4.5	L-Valin	6971018
68	MOL000068	-4.5	L-Ile	7043901
69	MOL000069	-4.6	palmitic acid	985
70	MOL000070	-4.6	Ethyl pivaloylacetate	86950
71	MOL000071	-4.6	Istidina	6971009
72	MOL000072	-6.5	8β-ethoxy atractylenolide Ⅲ	14448075
73	MOL000073	-6.4	ent-Epicatechin	182232
74	MOL000074	-7.2	(4E,6E)-1,7-bis(4-hydroxyphenyl)hepta-4,6-dien-3-one	10613719
75	MOL000075	-6.6	(4E,6E)-7-(4-hydroxy-3-methoxyphenyl)-1-(4-hydroxyphenyl)-4	24901215
76	MOL000076	-6.7	1,7-bis(4-hydroxy-3-methoxyphenyl)-4,6-heptadien-3one	46881044
77	MOL000077	-4.4	Aldrich	7041
78	MOL000078	-5.3	6,7-dihydroxy-3,7-dimethyloct-2-enoic acid	0
79	MOL000079	-5.8	6,7-dihydroxy-indan-4-carbaldehyde	24901150
80	MOL000080	-5.4	6-(4-hydroxyphenyl)-4-hydroxyhexan-2-one	0
81	MOL000081	-5.4	6-hydroxy-indan-4-carbaldehyde	24901151
82	MOL000082	-6.4	(3R,5R)-1,7-bis(4-hydroxyphenyl)heptane-3,5-diol	11034432
83	MOL000083	-4.6	(2E,6E)-8-hydroxy-2,6-dimethylocta-2,6-dienal	11412603
84	MOL000084	-7	beta-daucosterol	0
85	MOL000085	-6.1	beta-daucosterol_qt	0
86	MOL000086	-6.7	(24S)-5beta-Stigmastan-3beta-ol	6451614
87	MOL000087	-7.5	beta-sitosterol 3-O-glucoside	0
88	MOL000088	-6.3	beta-sitosterol 3-O-glucoside_qt	0
89	MOL000089	-5.2	catechol	289
90	MOL000090	-6.4	Curcumin	5281767
91	MOL000091	-7.5	daucosterin	0
92	MOL000092	-6	daucosterin_qt	0
93	MOL000093	-7.2	daucosterol	0
94	MOL000094	-5.8	daucosterol_qt	0
95	MOL000095	-6.6	delta 7-stigmastenol	0
96	MOL000096	-6.6	(-)-catechin	73160
97	MOL000098	-6.6	quercetin	5280343
98	MOL000100	-5.6	isoquercetin_qt	0
99	MOL000101	-6.1	(3aS,7R,7aR)-7-hydroxy-2,3,3a,6,7,7a-hexahydro-1H-indene-4-carbaldehyde	10397152
100	MOL000102	-5.3	meso-hannokinol	25763835
101	MOL000103	-5	PHB	3702506
102	MOL000104	-5.7	p-menth-1-ene-5,6-diol	0
103	MOL000105	-5.3	protocatechuic acid	72
104	MOL000106	-7.7	PYG	1057
105	MOL000107	-5.3	quercertin,3-o-beta-d-glucopyranoside	0
106	MOL000108	-5.4	quercetin 3-o-rhamnopyranosyl	0
107	MOL000109	-4.1	quercetin,3-o-glucoside	0
108	MOL000110	-3.9	quercetin,3-o-glucoside_qt	0
109	MOL000111	-4.9	quercetin,3-o-rutinoside	0
110	MOL000112	-5.2	quercetin-3-o-galactopyranoside	0
111	MOL000113	-5.3	(3aR,7R,7aS)-7-hydroxy-2,3,3a,6,7,7a-hexahydro-1H-indene-4-carbaldehyde	11389600
112	MOL000114	-4.3	vanillic acid	8468
113	MOL000115	-4	Undecenal	5283356
114	MOL000116	-5.1	Nonanal	31289
115	MOL000117	-4.4	Cymol	7463
116	MOL000118	-4.2	(L)-alpha-Terpineol	443162
117	MOL000119	-5.2	ZINC02040970	11241545
118	MOL000120	-5	dec-2-enal	5283345
119	MOL000121	-4.6	Decanal	8175
120	MOL000122	-4.8	1,8-cineole	2758
121	MOL000123	-4.2	geraniol	637566
122	MOL000124	-5	citral	638011
123	MOL000125	-4.6	(-)-alpha-Pinene	440968
124	MOL000126	-9.1	(-)-nopinene	440967
125	MOL000127	-6.7	Neral	643779
126	MOL000128	-8.2	NERYLACETATE	1549026
127	MOL000129	-5.6	Acetate C-8	8164
128	MOL000130	-8	CAM	159055
129	MOL000131	-8.3	EIC	5280450
130	MOL000132	-6.9	(5beta,25S)-Spirostan-3beta,15alpha,23alpha-diol-3-O-D-glucopyranosyl-(1-2)-beta-D-galactopyranoside	0
131	MOL000133	-6.8	7-Epitaxol	0
132	MOL000134	-8.2	Delta3,5-Deoxytigogenin	0
133	MOL000135	-5.4	Deoxyvasicinone	68261
134	MOL000136	-7.5	Dioscoreside C	0
135	MOL000137	-6.1	Diosgenin acetate	0
136	MOL000138	-7.6	Diosgenin palmitate	0
137	MOL000139	-7.2	Smitilbin	6325418
138	MOL000140	-5.2	DIOSGENIN,DEHYDRO	0
139	MOL000141	-7.4	hydroxytyrosol	82755
140	MOL000142	-8	Calceolarioside B	5273567
141	MOL000144	-6.3	Kirenol	0
142	MOL000145	-6.6	leucosceptoside A	0
143	MOL000148	-7.6	trichotomoside	0
144	MOL000149	-6.9	inositol	892
145	MOL000150	-7.6	acacetin-7-glucurono-(1→2)-glucuronide	0
146	MOL000152	-6.8	Acacetin-7-glucurono-(1-2)-glucuronide	0
147	MOL000153	-7.6	clerodendrin A	0
148	MOL000154	-6.9	clerodendrin D	0
149	MOL000155	-5.9	acteoside isomer	0
150	MOL000156	-5.5	decaffeoylacteoside	0
151	MOL000157	-5.9	[(2R,3S,4S,5R,6R)-6-[2-(3,4-dihydroxyphenyl)ethoxy]-4,5-dihydroxy-2-(hydroxymethyl)oxan-3-yl] (E)-3-(3,4-dihydroxyphenyl)prop-2-enoate	10457774
152	MOL000158	-6.4	desrhamnosyl isoacteoside	0
153	MOL000159	-6.1	[(2R,3R,4S,5R,6R)-6-[2-(3,4-dihydroxyphenyl)ethoxy]-3,5-dihydroxy-4-[(2R,3S,4S,5S,6R)-3,4,5-trihydroxy-6-methyl-tetrahydropyran-2-yl]oxy-tetrahydropyran-2-yl]methyl (E)-3-(3,4-dihydroxyphenyl)prop-2-enoate	16755425
154	MOL000161	-6.4	Isopropylidenkirenol	0
155	MOL000162	-5.1	beta-Chamigrene	442353
156	MOL000163	-6.2	Atractylodin	5321047
157	MOL000164	-6.4	atractylone	12138536
158	MOL000165	-6.1	2-[(2S,5S,6S)-6,10-dimethylspiro[4.5]dec-9-en-2-yl]propan-2-ol	10353528
159	MOL000166	-4.5	ZINC01609418	1549992
160	MOL000167	-6.8	3β-hydroxyatractylone	71448961
161	MOL000168	-5	()-2-Carene	78249
162	MOL000169	-6.2	alpha-Guaiene	5317844
163	MOL000170	-6.8	guaiene	0
164	MOL000171	-6.5	Guaiol	227829
165	MOL000172	-6.1	Furol	7362
166	MOL000173	-6.9	wogonin	5281703
167	MOL000174	-5.3	(2E,8E)-9-(2-furyl)nona-2,8-dien-4,6-diyn-1-ol	10012964
168	MOL000175	-5.6	cyperene	0
169	MOL000178	-7	atractylenolide iii	14420566
170	MOL000179	-7.5	2-Hydroxyisoxypropyl-3-hydroxy-7-isopentene-2,3-dihydrobenzofuran-5-carboxylic	70697841
171	MOL000180	-6.3	Aractylenolide II	0
172	MOL000181	-6.4	atractylenolide III	0
173	MOL000182	-6.5	Atractyloyne	0
174	MOL000183	-5.4	Beta- Eudesmol	12309818
175	MOL000184	-6	NSC63551	5356634
176	MOL000185	-5.3	Stigmasterol 3-O-beta-D-glucopyranoside	0
177	MOL000186	-6.5	Stigmasterol 3-O-beta-D-glucopyranoside_qt	0
178	MOL000187	-6.2	butenolide B	0
179	MOL000188	-6.5	3β-acetoxyatractylone	0
180	MOL000189	-7.3	acetyl atractylodinol	0
181	MOL000190	-5.9	3,5-dimethoxy-4-glucosyloxyphenylallylalcohol	0
182	MOL000191	-4.4	3,5-dimethoxy-4-glucosyloxyphenylallylalcohol_qt	0
183	MOL000192	-4.9	2-(1,4a-dimethyl-2,3-dihydroxydecahydronaphthalen-7-yl)isopropyl glucoside	0
184	MOL000193	-5.2	(Z)-caryophyllene	6429301
185	MOL000194	-5	patchoulene	0
186	MOL000195	-4.7	Mangostin	5281650
187	MOL000196	-4.9	L-Bornyl acetate	93009
188	MOL000197	-5.2	Myrcene	31253
189	MOL000198	-5.4	(R)-linalool	443158
190	MOL000199	-5.1	Safrol	5144
191	MOL000200	-5.6	(S)-(+)-alpha-Phellandrene	443160
192	MOL000201	-4.7	p-Ocimene	5281553
193	MOL000202	-6.4	Moslene	7461
194	MOL000203	-5.9	Izosafrol	1549044
195	MOL000204	-7.2	-cis-.beta.-Elemene diastereomer	6431152
196	MOL000205	-7.4	(6R)-6-isopropyl-3-methyl-1-cyclohex-2-enone	107561
197	MOL000206	-7	isoeugenol	853433
198	MOL000207	-6.7	Methyleugenol	7127
199	MOL000208	-6.8	()-Aromadendrene	11095734
200	MOL000209	-6	(1R,3aR,4R,7R)-7-isopropenyl-1,4-dimethyl-1,2,3,3a,4,5,6,7-octahydroazulene	15560285
201	MOL000210	-6.5	Magnolol	72300
202	MOL000211	-6.7	Mairin	64971
203	MOL000212	-5.6	3beta-O-Acetyl-mangiferolic acid	0
204	MOL000213	-5.7	Dirhizomic acid	94870
205	MOL000214	-5.6	Mangiferonic acid	0
206	MOL000215	-7.2	(1S,2S,5R,7R)-8-azabicyclo[3.2.1]octane-2,7-diol	21121210
207	MOL000216	-5.9	Scopolin	0
208	MOL000217	-6.6	(S)-Scoulerine	439654
209	MOL000218	-7.2	baogongteng C	0
210	MOL000219	-6.4	BOX	20144841
211	MOL000220	-6.5	baogongteng A	0
212	MOL000222	-6.6	terephthaldehyde	7067335
213	MOL000223	-6.6	caffeic acid	689043
214	MOL000224	-6.6	(4E,6E)-1,7-bis(3,4-dihydroxyphenyl)hepta-4,6-dien-3-one	10426520
215	MOL000225	-6.7	2,3,7-trihydroxy-5-(3,4-dihydroxy-E-styryl)-6,7,8,9-tetrahydro-5H-benzocycloheptene	0
216	MOL000226	-4.8	1,7-diphenyl-5-hydroxy-4,6-heptadien-3-one	0
217	MOL000227	-4.9	Alnusone	5317598
218	MOL000228	-4.8	(2R)-7-hydroxy-5-methoxy-2-phenylchroman-4-one	821279
219	MOL000229	-5.8	cardamomin	641785
220	MOL000230	-6.6	Pinocembrin	0
221	MOL000231	-4.7	trans-1,7-Diphenyl-1hepten-5-ol	0
222	MOL000232	-6.4	()-alpha-Terpineol	442501
223	MOL000233	-6.7	delta-Terpineol	81722
224	MOL000234	-6.3	L-Limonen	439250
225	MOL000235	-5.7	1,7-diphenyl-3,5-dihydroxy-1-heptene	0
226	MOL000236	-7.1	1,7-diphenyl-4,6-heptadien-3-one	0
227	MOL000237	-6.4	Trans-1,7-diphenyl-1-hepten-5-ol	44560846
228	MOL000238	-4.9	1,7-diphenyl-5-hydroxy-6-hepten-3-one	57520989
229	MOL000239	-6	Jaranol	5318869
230	MOL000240	-6.9	(3R,5S)-1,7-di(phenyl)heptane-3,5-diol	21637670
231	MOL000241	-5.2	2',4'-dihydroxy-6'-methhoxychalcone	0
232	MOL000242	-5	7-O-Methyleriodictyol	1268276
233	MOL000243	-5.3	alpinolide peroxide	0
234	MOL000244	-5.3	()-Borneol	6552009
235	MOL000245	-6.8	Demethoxyyangonin	5273621
236	MOL000246	-5.3	(2R)-5,7-dihydroxy-2-phenylchroman-4-one	667544
237	MOL000247	-4.9	(Z,Z)-farnesol	1549107
238	MOL000248	-5.4	(5S)-5-isopropyl-2-methyl-1-cyclohex-2-enone	6432475
239	MOL000249	-4.2	Methylcinnamate	637520
240	MOL000250	-4.2	cis-Cinnamaldehyde	6428995
241	MOL000251	-4.9	Rhamnocitrin	5320946
242	MOL000252	-6.8	farnesol	445070
243	MOL000253	-5.4	Styrene, 3,4-dimethyl-	33937
244	MOL000254	-7.8	eugenol	3314
245	MOL000255	-5.3	Myristin	11148
246	MOL000256	-4.7	Olein	5497163
247	MOL000257	-7.5	(-)-beta-Phellandrene	443161
248	MOL000258	-5	dehydrodiisoeugenol	0
249	MOL000259	-5	o-Thymol	10364
250	MOL000260	-5.8	5-[(2R,3R)-7-methoxy-3-methyl-5-[(E)-prop-1-enyl]-2,3-dihydrobenzofuran-2-yl]-1,3-benzodioxole	6441061
251	MOL000261	-4.5	Myristicin	4276
252	MOL000262	-5	(1R,4S)-1,7,7-trimethylbicyclo[2.2.1]hept-2-ene	20055133
253	MOL000263	-4.9	oleanolic acid	10494
254	MOL000264	-5.1	Tereben	11463
255	MOL000265	-5.2	ISOELEMICIN	5318557
256	MOL000266	-6.6	beta-Cubebene	0
257	MOL000267	-6.9	beta-Citronellol	101977
258	MOL000268	-6.5	(1S,5S)-1-isopropyl-4-methylenebicyclo[3.1.0]hexane	11051711
259	MOL000269	-6.3	Elemicin	10248
260	MOL000270	-6.6	CHEBI:7	443156
261	MOL000271	-6.2	l-carvone	439570
262	MOL000273	-6.4	(2R)-2-[(3S,5R,10S,13R,14R,16R,17R)-3,16-dihydroxy-4,4,10,13,14-pentamethyl-2,3,5,6,12,15,16,17-octahydro-1H-cyclopenta[a]phenanthren-17-yl]-6-methylhept-5-enoic acid	10743008
263	MOL000274	-7.5	3β-hydroxylanosta-7,9(11),24-trien-21-oic acid	15391340
264	MOL000275	-4.8	trametenolic acid	0
265	MOL000276	-6.6	7,9(11)-dehydropachymic acid	15226717
266	MOL000277	-6.9	tumulosic acid	0
267	MOL000278	-5.8	Beta-Glucan	0
268	MOL000279	-6.9	Cerevisterol	10181133
269	MOL000280	-7.7	(2R)-2-[(3S,5R,10S,13R,14R,16R,17R)-3,16-dihydroxy-4,4,10,13,14-pentamethyl-2,3,5,6,12,15,16,17-octahydro-1H-cyclopenta[a]phenanthren-17-yl]-5-isopropyl-hex-5-enoic acid	15225964
270	MOL000281	-6.6	Dimethyl L-malate	10285815
271	MOL000282	-6.4	ergosta-7,22E-dien-3beta-ol	5283628
272	MOL000283	-6.9	Ergosterol peroxide	0
273	MOL000284	-6.2	L-uridine	40428662
274	MOL000285	-7	(2R)-2-[(5R,10S,13R,14R,16R,17R)-16-hydroxy-3-keto-4,4,10,13,14-pentamethyl-1,2,5,6,12,15,16,17-octahydrocyclopenta[a]phenanthren-17-yl]-5-isopropyl-hex-5-enoic acid	9805290
275	MOL000286	-6.5	β-amyrin acetate	51398127
276	MOL000287	-6.8	3beta-Hydroxy-24-methylene-8-lanostene-21-oic acid	73402
277	MOL000288	-6.9	pachyman	0
278	MOL000289	-7.3	pachymic acid	0
279	MOL000290	-6.9	Poricoic acid A	5471851
280	MOL000291	-7.4	Poricoic acid B	5471852
281	MOL000292	-6.6	poricoic acid C	56668247
282	MOL000293	-4.6	poricoic acid D	0
283	MOL000294	-6.4	poricoic acid DM	0
284	MOL000295	-4.5	alexandrin	0
285	MOL000296	-4.5	hederagenin	0
286	MOL000297	-4.4	Tumulosic acid	12314446
287	MOL000298	-4.9	ergosterol	444679
288	MOL000299	-4.4	Trimethyl citrate	74112
289	MOL000300	-7.1	dehydroeburicoic acid	0
290	MOL000301	-7.2	2-lauroleic acid	5282729
291	MOL000302	-6.8	Undekansaeure	8180
292	MOL000303	-7.8	caprylic acid	379
293	MOL000304	-7.2	Ethyl glucoside	121667
294	MOL000305	-6.9	lauric acid	3893
295	MOL000306	-7	(+)-Crotepoxide	0
296	MOL000307	-7	aristololactam A IIIa	0
297	MOL000308	-6.9	(2R,3R,3aS)-3a-allyl-2-(1,3-benzodioxol-5-yl)-5-methoxy-3-methyl-2,3-dihydrobenzofuran-6-one	21722980
298	MOL000309	-7.2	denudatin,a	13336517
299	MOL000310	-6.2	Denudatin B	442834
300	MOL000311	-6.9	futoenone	0
301	MOL000312	-6.7	futokadsurin C	46228348
302	MOL000313	-7	Galgravin	101749
303	MOL000314	-6.7	(2S,3S,4S,5S)-2,5-bis(3,4-dimethoxyphenyl)-3,4-dimethyltetrahydrofuran	11975378
304	MOL000315	-6.7	hancinone	0
305	MOL000316	-6.7	isofutoquinol A	0
306	MOL000317	-7.4	Kadsurenin B	0
307	MOL000318	-6.4	(1R,5S,6R,7R,8R)-3-allyl-6-(3,4-dimethoxyphenyl)-8-hydroxy-1-methoxy-7-methyl-4-bicyclo[3.2.1]oct-2-enone	11439770
308	MOL000319	-6.8	Bicyclo(3.2.1)oct-3-ene-2,8-dione, 7-(4-hydroxy-3-methoxyphenyl)-5-methoxy-6-methyl-3-(2-propenyl)-, (1R-(6-endo,7-exo))-	3083438
309	MOL000320	-6.6	acetic acid [(1R,5S,6R,7R,8R)-3-allyl-6-(3,4-dimethoxyphenyl)-1-methoxy-7-methyl-4-oxo-8-bicyclo[3.2.1]oct-2-enyl] ester	11429497
310	MOL000321	-6.1	(2S,3S)-2-(3,4-dimethoxyphenyl)-7-methoxy-3-methyl-2,3-dihydrobenzofuran-5-carbaldehyde	208856
311	MOL000322	-6.8	Kadsurenone	122159
312	MOL000323	-6.4	Kadsurin A	442885
313	MOL000324	-6.6	kadsurin B	0
314	MOL000325	-7.4	(2R,3R)-2-(3,4-dimethoxyphenyl)-7-methoxy-3-methyl-5-[(E)-prop-1-enyl]-2,3-dihydrobenzofuran	6441048
315	MOL000326	-6.8	liliflone	0
316	MOL000327	-6.7	(4R)-2-allyl-4-[(E)-2-(4-hydroxy-3-methoxyphenyl)-1-methylvinyl]-4,5-dimethoxy-1-cyclohexa-2,5-dienone	11717379
317	MOL000328	-5.5	piperkadsin B	0
318	MOL000329	-6.4	piperkadsin C	46228396
319	MOL000330	-7.6	piperlactam S	0
320	MOL000332	-6.7	n-coumaroyltyramine	5372945
321	MOL000333	-5.9	Veraguensin	443026
322	MOL000334	-5.3	wallichinine	0
323	MOL000335	-7.6	futoamide	0
324	MOL000336	-7.1	futoquinol	0
325	MOL000337	-7.3	3'-Methyl eriodictyol-7-O-beta-D-glucoside	0
326	MOL000338	-7.5	3'-methyleriodictyol	12310452
327	MOL000339	-5.6	Isoscopoletin	69894
328	MOL000340	-4.3	HCI	107
329	MOL000341	-6.3	Viscumneoside III+B11772	0
330	MOL000342	-5.4	Viscumneoside IV	0
331	MOL000343	-7.2	Viscumneoside V	0
332	MOL000344	-7.4	Viscumneoside VI	0
333	MOL000345	-6.8	Vismione D	0
334	MOL000346	-6.8	succinic acid	21952380
335	MOL000347	-6.9	Syrigin	5316860
336	MOL000348	-7.9	4-[(Z)-3-hydroxyprop-1-enyl]-2,6-dimethoxyphenol	10130521
337	MOL000349	-7.9	(2S)-5-hydroxy-2-(4-hydroxy-3-methoxyphenyl)-7-[(2S,3R,4S,5S,6R)-3,4,5-trihydroxy-6-(hydroxymethyl)oxan-2-yl]oxychroman-4-one	21629877
338	MOL000350	-7.1	Homoeriodictyol	73635
339	MOL000351	-6.9	Rhamnazin	5320945
340	MOL000352	-5.8	rhamnazin-3-glucoside	0
341	MOL000354	-5.4	isorhamnetin	5281654
342	MOL000355	-7.7	isorhamnetin-7-O-β-D-glucopyranoside	0
343	MOL000356	-8	lupeol	259846
344	MOL000357	-6.4	Sitogluside	5742590
345	MOL000358	-6.8	beta-sitosterol	222284
346	MOL000359	-6.4	sitosterol	12303645
347	MOL000360	-6.7	FER	445858
348	MOL000361	-7.8	Amyrin	73145
349	MOL000362	-7.7	O-Acetyl-beta-amyrin	92156
350	MOL000363	-7.7	amyrin Palmitate	0
351	MOL000364	-7.8	liriodendrin	0
352	MOL000365	-6.5	syringaresinol	12309694
353	MOL000366	-4.6	viscumneosideII	0
354	MOL000367	-7.1	viscumneosideIII	0
355	MOL000368	-7.4	viscumneosideIV	0
356	MOL000369	-6.5	viscumneosideV	0
357	MOL000370	-7.2	Homoeriodictyol-7-O-(6'-O-acetyl)glucopyranoside	3082946
358	MOL000371	-6.6	3,9-di-O-methylnissolin	15689655
359	MOL000372	-6.4	3-Hydroxy-2-picoline	70719
360	MOL000373	-7	(2S)-4-methoxy-7-methyl-2-[1-methyl-1-[(2S,3R,4S,5S,6R)-3,4,5-trihydroxy-6-methylol-tetrahydropyran-2-yl]oxy-ethyl]-2,3-dihydrofuro[3,2-g]chromen-5-one	21670038
361	MOL000374	-6.5	5'-hydroxyiso-muronulatol-2',5'-di-O-glucoside	0
362	MOL000375	-5.2	5'-hydroxyiso-muronulatol-2',5'-di-O-glucoside_qt	0
363	MOL000376	-4.6	7,2'-dihydroxy-3',4'-dimethoxyisoflavone-7-O-β-D-glucoside	46899140
364	MOL000377	-4.6	7-hydroxy-3-(2-hydroxy-3,4-dimethoxy-phenyl)chromone	5359024
365	MOL000378	-5.4	7-O-methylisomucronulatol	15689652
366	MOL000379	-4.9	9,10-dimethoxypterocarpan-3-O-β-D-glucoside	0
367	MOL000380	-6.6	(6aR,11aR)-9,10-dimethoxy-6a,11a-dihydro-6H-benzofurano[3,2-c]chromen-3-ol	14077830
368	MOL000381	-4.3	13-hydroxy-9,11-octadecadienoic acid	21159006
369	MOL000382	-5.8	Arabinose,d	66308
370	MOL000383	-6.5	D-Galacturonic acid, homopolymer	84740
371	MOL000384	-7.3	DL-Glucuronic acid	65041
372	MOL000386	-6.6	Fucopyranose, L-	3034656
373	MOL000387	-7.6	Bifendate	108213
374	MOL000388	-3.2	gamma-aminobutyric acid	6992099
375	MOL000389	-5.2	FERULIC ACID (CIS)	1548883
376	MOL000390	-6.7	daidzein	5281708
377	MOL000391	-5.6	Ononin	442813
378	MOL000392	-6.5	formononetin	5280378
379	MOL000393	-5	Soyasaponin I	122097
380	MOL000394	-6.8	choline	305
381	MOL000395	-7.4	GGB	46224610
382	MOL000396	-7.9	(+)-Syringaresinol	443023
383	MOL000397	-7.3	cis-p-Coumarate	1549106
384	MOL000398	-8.1	isoflavanone	0
385	MOL000399	-7.3	Docosanoate	8215
386	MOL000400	-7.4	Flavaxin	6759
387	MOL000401	-7.8	astragalosideI	0
388	MOL000402	-8.4	astragalosideI_qt	0
389	MOL000403	-7.8	astragalosideII	0
390	MOL000404	-7.2	astragalosideII_qt	0
391	MOL000405	-7.2	astragalosideⅢ	0
392	MOL000406	-6.7	astragalosideⅢ_qt	0
393	MOL000407	-8.4	astragalosideⅣ	0
394	MOL000408	-5.8	astragalosideⅣ_qt	0
395	MOL000409	-7.6	AstragalosideIV	0
396	MOL000410	-6.7	AstragalosideIV_qt	0
397	MOL000411	-6.6	Astraisoflavanin	131420
398	MOL000412	-7.1	Mucronulatol	442811
399	MOL000413	-8.3	astrachrysoside A	0
400	MOL000414	-4.4	Caffeate	1549111
401	MOL000415	-5.3	rutin	5280805
402	MOL000416	-6.7	Lariciresinol	332427
403	MOL000417	-6.8	Calycosin	5280448
404	MOL000418	-4.9	3'-Hydroxy-4'-methoxyisoflavone-7-O-beta-D-glucoside	5318267
405	MOL000419	-8.5	astrasieversianin XV	0
406	MOL000420	-8	XLS	644160
407	MOL000421	-8.4	nicotinic acid	938
408	MOL000422	-7.8	kaempferol	5280863
409	MOL000423	-4.8	rhamnocitrin-3-O-glucoside	14704550
410	MOL000424	-3.7	RAM	439710
411	MOL000425	-5.5	asernestioside A	0
412	MOL000426	-4.5	asernestioside A_qt	0
413	MOL000427	-7.8	asernestioside B	0
414	MOL000428	-8.2	asernestioside B_qt	0
415	MOL000429	-7.4	Crystal VI	6992089
416	MOL000430	-6	betaine	248
417	MOL000431	-6.9	coumarin	323
418	MOL000432	-6.6	linolenic acid	5280934
419	MOL000433	-7.6	FA	6037
420	MOL000434	-6.4	acetylastragaloside I	0
421	MOL000435	-7.8	acetylastragaloside I_qt	0
422	MOL000436	-6.6	(Z)-1-(2,4-dihydroxyphenyl)-3-(4-hydroxyphenyl)prop-2-en-1-one	6603886
423	MOL000437	-6.8	Hirsutrin	5280804
424	MOL000438	-6.1	(3R)-3-(2-hydroxy-3,4-dimethoxyphenyl)chroman-7-ol	10380176
425	MOL000439	-6.5	isomucronulatol-7,2'-di-O-glucosiole	15689653
426	MOL000440	-5.3	isomucronulatol-7,2'-di-O-glucosiole_qt	0
427	MOL000441	-4.3	LUPENONE	92158
428	MOL000442	-7.3	1,7-Dihydroxy-3,9-dimethoxy pterocarpene	5316760
429	MOL000443	-6.6	Erythraline	0
430	MOL000444	-8.1	methyl (2S)-2-dimethylamino-3-(1H-indol-3-yl)propanoate	21140335
431	MOL000445	-6.6	8-Prenylwighteone	480783
432	MOL000446	-6.3	hypaphorine	442107
433	MOL000447	-7	stachydrine	448301
434	MOL000448	-6.7	isobavachin	0
435	MOL000449	-6.5	Stigmasterol	5280794
436	MOL000450	-8.3	(6aR,11aR)-2,10-bis(3-methylbut-2-enyl)-6a,11a-dihydro-6H-benzofurano[3,2-c]chromene-3,9-diol	10408212
437	MOL000451	-7.1	erysodienone	0
438	MOL000452	-6.3	eryvariestyrene	0
439	MOL000453	-4.5	1,2,6,7-Tetradehydro-3,15-dimethoxyerythrinan-16-ol	169017
440	MOL000454	-6.3	erysotine	0
441	MOL000455	-6.6	Erysotrine	442219
442	MOL000456	-7.5	Phaseolin	0
443	MOL000457	-8.4	Phaseollidin	119268
444	MOL000458	-4.2	campesterol	0
445	MOL000459	-6.9	CHEBI:39932	6992244
446	MOL000460	-7.4	(Z)-1-(2,4-dihydroxyphenyl)-3-(3,4-dihydroxyphenyl)prop-2-en-1-one	5315562
447	MOL000461	-6.1	3,7-dihydroxy-6-methoxy-dihydroflavonol	0
448	MOL000462	-6.4	3-O-(6-O-methyl-β-D-glucuronopyranosyl)methyl asiatate	0
449	MOL000463	-6.7	16844-71-6	119242
450	MOL000464	-6.9	4-Pipecoline	69381
451	MOL000465	-6.3	Hydroxysitosterol	161816
452	MOL000466	-6.6	6,8-di-C-α-L-arabinosylapigenin	21576179
453	MOL000467	-5.6	Castanin	5281704
454	MOL000468	-6.7	8-o-Methylreyusi	5319771
455	MOL000469	-4.8	3-Hydroxystigmast-5-en-7-one	160608
456	MOL000470	-6.2	8-C-α-L-arabinosylluteolin	14018803
457	MOL000471	-4.2	aloe-emodin	10207
458	MOL000472	-5.5	emodin	3220
459	MOL000473	-5.4	(-)-trans-Carveol	94221
460	MOL000474	-6.8	(-)-Epoxycaryophyllene	0
461	MOL000475	-6.3	anethole	637563
462	MOL000476	-5.6	Physcion	10639
463	MOL000477	-6.4	Ethyllaurate	7800
464	MOL000478	-5	Eucarvone	136330
465	MOL000479	-5.1	Farnesene	5281517
466	MOL000480	-6.3	genistin	5281377
467	MOL000481	-6.2	genistein	5280961
468	MOL000482	-6.6	levodopa	6971033
469	MOL000483	-6.5	(Z)-3-(4-hydroxy-3-methoxy-phenyl)-N-[2-(4-hydroxyphenyl)ethyl]acrylamide	6440659
470	MOL000484	-6.5	Dilospan S	359
471	MOL000485	-7.2	TMH	82227
472	MOL000486	-6	Prunetin	5281804
473	MOL000487	-6.9	Schisandrin	0
474	MOL000488	-6	Schizandrol	0
475	MOL000489	-6.6	(1S,4aR,8aR)-1-isopropyl-7-methyl-4-methylene-2,3,4a,5,6,8a-hexahydro-1H-naphthalene	6432404
476	MOL000490	-7.2	petunidin	0
477	MOL000491	-6.7	Augelicin	25717254
478	MOL000492	-7.1	(+)-catechin	9064
479	MOL000493	-6.5	campesterol	12358798
480	MOL000494	-7.2	5-[(3R)-7-hydroxychroman-3-yl]-2,3-dimethoxy-p-benzoquinone	10403457
481	MOL000495	-6.3	odoratin	0
482	MOL000496	-7.3	delphinidin-3-glucoside	0
483	MOL000497	-5.9	licochalcone a	5318998
484	MOL000498	-7	isoorientin	114776
485	MOL000499	-8.8	malvidin	0
486	MOL000500	-6.5	Vestitol	177149
487	MOL000501	-6.4	Consume close grain	0
488	MOL000502	-7.7	Cajinin	5281706
489	MOL000503	-5.7	Medicagol	0
490	MOL000504	-3.9	kadsurin	0
491	MOL000505	-3.9	interiorin	0
492	MOL000506	-6.9	Lupinidine	0
493	MOL000507	-6	Psi-Baptigenin	5281805
494	MOL000508	-6.6	Friedelin	91472
495	MOL000509	-7.7	isosativan	14058036
496	MOL000510	-7.3	olmelin	5280373
497	MOL000511	-6.9	ursolic acid	64945
498	MOL000513	-7	3,4,5-trihydroxybenzoic acid	370
499	MOL000514	-6.6	Nonacosane	12409
500	MOL000515	-6.7	Melissic acid	10471
501	MOL000516	-6	bornyl cinnamate	21160506
502	MOL000517	-7.7	isostyracin epoxide	0
503	MOL000519	-6.9	coniferin	389888
504	MOL000520	-7.2	alpha-amyrin	73170
505	MOL000521	-8.2	alpha-amyrin acetate	0
506	MOL000522	-7.9	arctiin	100528
507	MOL000523	-7	arctigenin	64981
508	MOL000524	-7.1	Dammara-20,24-dien-3beta-ol	0
509	MOL000525	-6.9	Norwogonin	5281674
510	MOL000526	-5.1	TRE	7427
511	MOL000527	-6.3	luteolin-4'-O-β-D-glucoside	67128659
512	MOL000528	-6.8	voacangine	0
513	MOL000529	-6.7	Ibogain	0
514	MOL000530	-6.9	Lupeol acetate	92157
515	MOL000531	-6	5-hydroxy-2-(4-hydroxyphenyl)-7-[(2S,3R,4S,5S,6R)-3,4,5-trihydroxy-6-[[(2R,3R,4S,5S,6R)-3,4,5-trihydroxy-6-methylol-tetrahydropyran-2-yl]oxymethyl]tetrahydropyran-2-yl]oxy-chromone	10841200
516	MOL000532	-5	Nortrachelogenin	394846
517	MOL000533	-4.5	2(3H)-Furanone, 4-((3,4-dimethoxyphenyl)methyl)-3-((4-(beta-D-glucopyranosyloxy)-3-methoxyphenyl)methyl)dihydro-3-hydroxy-, (3S-cis)-	169511
518	MOL000534	-8.3	(-)-Trachelogenin	452855
519	MOL000535	-7.9	dambonitol	21627888
520	MOL000536	-8.4	Matairesinoside	486612
521	MOL000537	-7.5	MAX	119205
522	MOL000538	-6.6	hypaconitine	0
523	MOL000539	-7.4	guanfu base A	0
524	MOL000540	-5	Ranunculin	441581
525	MOL000541	-7.3	55675_FLUKA	10176122
526	MOL000542	-6.8	anemonin	0
527	MOL000543	-7.2	raddeanin A	0
528	MOL000544	-6.8	(4aS,6aR,6aS,6bR,8aR,10S,12aR,14bS)-2,2,6a,6b,9,9,12a-heptamethyl-10-[(2S,3R,4S,5S)-3,4,5-trihydroxyoxan-2-yl]oxy-1,3,4,5,6,6a,7,8,8a,10,11,12,13,14b-tetradecahydropicene-4a-carboxylic acid	13878127
529	MOL000545	-4.8	raddeanoside R8	0
530	MOL000546	-6.7	diosgenin	0
531	MOL000547	-7.8	BB_NC-0149	0
532	MOL000548	-8.6	raddeanin C	0
533	MOL000549	-6	raddeanin E	0
534	MOL000550	-6.9	meso-galactitol	11850
535	MOL000551	-5.9	Hederagenol	73299
536	MOL000552	-5.9	5,2'-Dihydroxy-6,7,8-trimethoxyflavone	159029
537	MOL000553	-6.3	(-)-Chimonanthine	442058
538	MOL000554	-7.5	gallic acid-3-O-(6'-O-galloyl)-glucoside	0
539	MOL000555	-7.9	Homoarecoline	34167
540	MOL000557	-6.8	Protocatechuic acid-3-glucoside	11972438
541	MOL000558	-6.7	quercetin-3-L-arabinon-7-D-glucoside	0
542	MOL000559	-6.8	Repandusinic acid A	0
543	MOL000560	-5.7	Pyrolin	7253
544	MOL000561	-7.5	Astragalin	5282102
545	MOL000562	-7.6	Methylarbutin	80131
546	MOL000563	-6	Chimaphylin	101211
547	MOL000564	-6.9	Isohomoarbutin	5318573
548	MOL000566	-6	galloylhyperin	0
549	MOL000567	-6.4	6-O-galloylhomoarbutin	0
550	MOL000569	-5	digallate	341
551	MOL000570	-5.2	Nonox D	8679
552	MOL000571	-6	renifolin	0
553	MOL000572	-5.7	renifolin_qt	0
554	MOL000573	-5.8	Catechin-(4.alpha.-->8)catechin	146798
555	MOL000574	-6.4	3,3'-digalloylprocyanidin	0
556	MOL000575	-5.4	(2S,3R,4S,5S,6R)-2-(4-hydroxy-3-methyl-phenoxy)-6-methylol-tetrahydropyran-3,4,5-triol	5318079
557	MOL000576	-5.2	pirolatin	0
558	MOL000577	-5.8	pirolatin_qt	0
559	MOL000578	-6	arbutin	40467854
560	MOL000579	-6.1	hydroquinone	785
561	MOL000580	-5.4	2-methylbutyryloxy moiety	0
562	MOL000581	-5.7	3-O-(3-methyl-2-butenoyl) derivative	0
563	MOL000582	-6.6	3-O-isobutyryl derivative	0
564	MOL000583	-5.9	3-O-tiglate derivative	0
565	MOL000584	-6.1	7-acetoxy-8-hydroxy-9-isobutyryloxythymol	0
566	MOL000585	-8.1	(2-isopropenyl-5-methyl-phenyl) (E)-2-methylbut-2-enoate	10977290
567	MOL000586	-4.9	8-methoxy-9-hydroxythymol	0
568	MOL000587	-3.5	[2-[1-(acetoxymethyl)vinyl]-5-methyl-phenyl] (E)-2-methylbut-2-enoate	10869933
569	MOL000588	-5.2	9-acetoxy-8,10-epoxy-6-hydroxythymol 3-O-angelate	0
570	MOL000589	-7	9-acetoxythymol 3-O-tiglate	0
571	MOL000590	-5.1	9-O-angeloyl derivative	0
572	MOL000591	-4.2	9-O-isobutyryl derivative	0
573	MOL000592	-6.8	Dammaradienyl acetate	14137680
574	MOL000593	-7	Euparin	119039
575	MOL000594	-6.2	Eupatolin	0
576	MOL000595	-3.9	Eupatoriopicrin	0
577	MOL000596	-4.8	[(3S,4aR,6aR,6aR,6bR,8aR,12S,12aR,14aR,14bR)-4,4,6a,6b,8a,12,14b-heptamethyl-11-methylene-1,2,3,4a,5,6,6a,7,8,9,10,12,12a,13,14,14a-hexadecahydropicen-3-yl] acetate	13889352
578	MOL000597	-5.2	Neryl acetate	1549025
579	MOL000598	-5.2	Octacosanol	68406
580	MOL000599	-4.5	(2S)-2-hydroxy-2-(1-hydroxyethyl)-3-methyl-butyric acid [(1R,8R)-pyrrolizidin-1-yl]methyl ester	164622
581	MOL000600	-6.3	eupaformonin	0
582	MOL000601	-6.5	O-Methylthymol	14104
583	MOL000602	-5.9	FUM	21883788
584	MOL000603	-6	(3aR,4R,6Z,10Z,11aR)-4-hydroxy-6,10-dimethyl-3-methylene-3a,4,5,8,9,11a-hexahydrocyclodeca[d]furan-2-one	10399772
585	MOL000604	-6.1	Eupaformosanin	5281453
586	MOL000605	-7	taraxasteryl palmitate	0
587	MOL000606	-4.5	Isooctane	10907
588	MOL000607	-6.8	Dehydro-p-cymene	62385
589	MOL000608	-6.5	()-Terpinen-4-ol	2724161
590	MOL000609	-6.2	(1R,5S)-7,7-dimethyl-4-bicyclo[3.1.1]hept-3-enecarboxaldehyde	1201528
591	MOL000610	-7.3	TRD	12388
592	MOL000611	-6.7	beta-Bourbonene	0
593	MOL000612	-6.9	(-)-alpha-cedrene	0
594	MOL000613	-6.4	8-isopropylidene-1,5-dimethylcyclodeca-1,5-diene	6370843
595	MOL000614	-6.2	osthol	10228
596	MOL000615	-6.6	delta-amorphene	441005
597	MOL000616	-7.1	(+)-Suyringaresinol-di-O-beta-D-glucoside	0
598	MOL000617	-6.1	(14S)-14-methylpalmitic acid	16039117
599	MOL000619	-6.5	Acutumine	0
600	MOL000620	-6.6	Dispegatrine	0
601	MOL000621	-4.8	16-epi-Isositsirikine	6436828
602	MOL000622	-6.4	Magnograndiolide	5319198
603	MOL000623	-5.2	Michelenolide	0
604	MOL000624	-6.4	[[2-(4-hydroxyphenyl)-1-[(2S,3R,4S,5S,6R)-3,4,5-trihydroxy-6-(hydroxymethyl)oxan-2-yl]sulfanylethylidene]amino] hydrogen sulfate	9601115
605	MOL000625	-6.7	Sinomenine	0
606	MOL000626	-7.9	Sinomontanine D	0
607	MOL000627	-7.2	Stepholidine	12442999
608	MOL000628	-7.4	darutoside	0
609	MOL000629	-7.4	Tufulingoside	0
610	MOL000630	-6.6	N-p-coumaroyloctopamine	0
611	MOL000631	-5.4	coumaroyltyramine	13939145
612	MOL000632	-5.8	WLN: ZR DVH	11158
613	MOL000633	-6.7	N-feruloyloctopamine	0
614	MOL000635	-5.9	vanillin	1183
615	MOL000636	-5.4	gentiopicroside	0
616	MOL000637	-5.3	loganic,acid	0
617	MOL000638	-7	Macrophylloside A	0
618	MOL000639	-5.6	Macrophylloside A_qt	0
619	MOL000640	-5.7	Macrophylloside B	0
620	MOL000641	-5.6	Macrophylloside B_qt	0
621	MOL000642	-3.7	Roburic acid	0
622	MOL000644	-6.6	swertiamarin_qt	0
623	MOL000645	-6.2	Gentianidine	362908
624	MOL000646	-6.6	Gentiopicrin	88708
625	MOL000647	-4.5	scabrans G5_qt	0
626	MOL000648	-3.9	Gentianine	354616
627	MOL000649	-4.4	gentiatibetine	0
628	MOL000650	-4.3	1H,3H-Pyrano(3,4-c)pyran-1-one, 5-ethenyl-6-(beta-D-glucopyranosyloxy)-4,4a,5,6-tetrahydro-, (4aS-(4aalpha,5beta,6alpha))-	161036
629	MOL000651	-3.6	Sweroside aglycone	203797
630	MOL000652	-4	Venoterpine	0
631	MOL000653	-7	gentianal	0
632	MOL000654	-7	Methyl montanate	41518
633	MOL000655	-3.7	Loganic acid	89640
634	MOL000656	-4.8	loganic acid_qt	25026155
635	MOL000657	-4.5	Kushenol E	5318894
636	MOL000658	-5.1	Carboceric acid	23524
637	MOL000659	-5.6	Montanic acid	10470
638	MOL000660	-5.4	NONACOSANOIC ACID	20245
639	MOL000661	-5.7	PENTACOSANOIC ACID	10468
640	MOL000662	-6	Ceric acid	10469
641	MOL000663	-5.3	lignoceric acid	11197
642	MOL000664	-4.3	3-(3,4-dihydroxyphenyl)-5,7-dihydroxy-6,8-bis(3-methylbut-2-enyl)chromone	21148065
643	MOL000665	-5.4	flemiphilippinin C	0
644	MOL000666	-5.5	hexanal	6184
645	MOL000667	-5.8	1-hexanol	8103
646	MOL000668	-6.2	PENTYLFURAN	19602
647	MOL000669	-5.5	(S)-camphor	444294
648	MOL000670	-6.4	m-Acetylphenol	8487
649	MOL000671	-5.1	()-Menthol	165675
650	MOL000672	-5.5	3-Isopropylcumene	7450
651	MOL000673	-6	58924_FLUKA	0
652	MOL000674	-4.7	Farnesol acetate	638500
653	MOL000675	-6.3	oleic acid	445639
654	MOL000676	-5.5	DBP	3026
655	MOL000677	-6.1	(1R,4R)-4-isopropyl-1,6-dimethyltetralin	11298625
656	MOL000678	-6	1 beta,4 beta,6 beta,11-tetrahydroxyeudesmane	0
657	MOL000679	-5.9	1 beta,4 beta,7 alpha-trihydroxyeudcsmane	0
658	MOL000680	-6.5	1 beta,4 beta,7 beta-trihydroxyeudcsmane	0
659	MOL000681	-6.1	1beta, 4beta, 7beta, 11-tetrahydroxyeudesmane	0
660	MOL000682	-6.5	2-hydroxy-6-(12-phenyldodecyl)benzoic acid	14655079
661	MOL000683	-6.3	2-[(6Z	44133541
662	MOL000684	-5.8	2-[(9Z,12Z)-heptadeca-9,12-dienyl]-6-hydroxybenzoic acid	0
663	MOL000685	-5	2-[(Z)-heptadec-I1-enyl]-6-hydroxybenzoic acid	44133540
664	MOL000686	-4.4	acetylbullatantriol	0
665	MOL000687	-5.2	asperpenoid	0
666	MOL000688	-5.2	bullatantriol	0
667	MOL000689	-4.5	homalomenol	0
668	MOL000690	-7.3	Homalomentetraol	0
669	MOL000691	-7.2	maristeminol	0
670	MOL000692	-3.9	mucrolidin	0
671	MOL000693	-4.6	oplodiol	0
672	MOL000694	-3.8	oplopanone	0
673	MOL000695	-4.4	patchouli alcohol	0
674	MOL000696	-5.2	β-terpineol	8748
675	MOL000697	-5.2	MRY	222285
676	MOL000698	-4.4	(R)-(-)-alpha-Phellandrene	442482
677	MOL000699	-4.2	m-Cymol	10812
678	MOL000700	-4.6	Nerol	643820
679	MOL000701	-4.8	quercitrin	5280459
680	MOL000702	-4.2	Guajavarin	5481224
681	MOL000703	-4.7	2-heptanone	8051
682	MOL000704	-5.1	styrene	7501
683	MOL000705	-4.2	WLN: VH6	8130
684	MOL000706	-5	3-methylheptan-2-one	0
685	MOL000707	-4.5	Heptenal	5283316
686	MOL000708	-5.8	WLN: VHR	240
687	MOL000709	-5	(S)-Matsutake alcohol	2724898
688	MOL000710	-4.5	OYA	454
689	MOL000711	-5.1	2,4-Heptdienal	5283321
690	MOL000712	-4.3	o-Cymol	10703
691	MOL000713	-5.6	(E)-oct-3-en-2-one	5363229
692	MOL000714	-8.1	Hyacinthin	998
693	MOL000715	-7.4	l-Menthone	26447
694	MOL000716	-6.8	trans-2-nonenal	5283335
695	MOL000717	-7.5	d-isomenthone	70962
696	MOL000718	-6.8	3-Methoxyanisole	9025
697	MOL000719	-5.3	methyl salicylate	4133
698	MOL000720	-6.3	Safranal	61041
699	MOL000721	-5.7	Nonadienal	5283339
700	MOL000722	-4.8	beta-Cyclocitral	9895
701	MOL000723	-7.8	trans-2,4-decadienal	5283349
702	MOL000724	-6.9	Geranylacetone	1549778
703	MOL000726	-7.4	Morindin	5319896
704	MOL000727	-7.3	Mulberrochromene	5319925
705	MOL000728	-6.5	Mulberrofuran A	5281332
706	MOL000729	-6.8	Oxysanguinarine	0
707	MOL000730	-8.1	(2S,3R)-3,5,7-trihydroxy-2-(4-hydroxyphenyl)chroman-4-one	11449086
708	MOL000731	-7.8	XYS	6027
709	MOL000732	-5.4	Stachyose	439531
710	MOL000733	-7.8	37417-41-7	181526
711	MOL000734	-7.5	GLO	107526
712	MOL000735	-4.1	cyclomulberrin	0
713	MOL000737	-4.4	morin	5281670
714	MOL000738	-5.3	kuwanon c	5481958
715	MOL000739	-5.9	morusin	0
716	MOL000740	-7.7	(+)-Cycloolivil	5316262
717	MOL000741	-7.3	(2S,3S)-3,5,7-trihydroxy-2-(4-hydroxyphenyl)chroman-4-one	9838882
718	MOL000742	-8.4	Cularicine	0
719	MOL000743	-4.6	Cyclomulberrochromene	0
720	MOL000744	-5.1	Dihydronepetalactone	58651660
721	MOL000745	-7.6	Macranthoidin A	0
722	MOL000746	-8.2	Macranthoidin A_qt	0
723	MOL000747	-8	5-hydroxy-4-oxopentanoic acid	10080438
724	MOL000748	-6.9	HMF	237332
725	MOL000749	-6.6	Linoleic	5282457
726	MOL000750	-7.9	Anemonin	71676052
727	MOL000751	-4.2	clemaphenolA	46173999
728	MOL000752	-3.7	clematichinenoside AR	0
729	MOL000753	-7.7	clematichinenoside AR2	0
730	MOL000754	-3.7	clematichinenoside AR2_qt	0
731	MOL000755	-4.3	clematichinenoside AR6	0
732	MOL000756	-5.7	clematichinenoside AR7	0
733	MOL000757	-7.5	Clematichinenoside C	0
734	MOL000758	-4.4	Deoxyribonolactone	161815
735	MOL000759	-4.1	dihydro-4-hydroxy-5-hydroxymethyl-2(3H)-furanone	0
736	MOL000760	-2.7	hederasaponin B	0
737	MOL000761	-4.6	huzhangoside B	0
738	MOL000762	-7.5	Palmidin A	0
739	MOL000763	-7.1	Aristoloside_qt	161218
740	MOL000764	-8.1	magnoflorine	929259
741	MOL000765	-7	Citraurin beta	0
742	MOL000766	-6.4	n-Hexacosanol	68171
743	MOL000767	-7	Dotriacontanol	96117
744	MOL000768	-5.7	luteolin-7-O-α-L-rhamnopyranosyl(1→2)-β-D-glucopyranside	25203781
745	MOL000769	-6.8	triacontanol	0
746	MOL000770	-6.9	3-Hepten-2-one, 3-methyl-	5364798
747	MOL000771	-7.8	p-coumaric acid	637542
748	MOL000773	-7.2	cymbopogne	0
749	MOL000774	-6.8	(-)-Citronellal	443157
750	MOL000775	-6.7	EEE	8857
751	MOL000776	-7.6	OXA	702
752	MOL000777	-6.2	(2S)-2-methylbutan-1-ol	2723602
753	MOL000778	-7	6-O-E-Feruloylajugol	0
754	MOL000779	-6.5	6-O-E-Feruloylajugol_qt	0
755	MOL000780	-7.7	Adlumidine	120734
756	MOL000781	-6.2	PDSP1_000624	0
757	MOL000782	-6.4	Menisporphine	0
758	MOL000783	-6.8	Protoporphyrin	0
759	MOL000784	-6.9	Tetrahydropiperic acid	5321853
760	MOL000785	-7.8	palmatine	19009
761	MOL000786	-7.7	STOCK1N-14407	969488
762	MOL000787	-7.5	Fumarine	0
763	MOL000788	-7	119736-65-1	189686
764	MOL000789	-6.8	jatrorrizine	72323
765	MOL000790	-6.9	Isocorypalmine	440229
766	MOL000791	-7.3	bicuculline	10237
767	MOL000792	-7	Fagarine I	0
768	MOL000793	-7.4	C09367	0
769	MOL000794	-6.4	menisperine	161487
770	MOL000795	-7.2	(20s,22r,24r)-16,22-epoxy-3beta,14alpha,23beta,25-tetrahydroxyergost-7-en-6-one	0
771	MOL000796	-5.8	(22e,24r)-ergosta-6-en-3beta,5alpha,6beta-triol	14236575
772	MOL000797	-6	(22e,24r)-ergosta-7,22-dien-3-one	0
773	MOL000798	-7.3	ergosta-7,22-diene-3β-ol	0
774	MOL000799	-7.7	(23r,24r,25r)-23,26-epoxy-3beta,14alpha,21alpha,22alpha-tetrahydroxyergost-7-en-6-one	0
775	MOL000800	-7.2	22,23-epoxy-3beta,14alpha,,20beta,24beta-tetrahydroxy-7-en-6-one	0
776	MOL000801	-4.3	5alpha,8alpha-epidioxy-(22e,24r)-ergosta-6,22-dien-3beta-ol	0
777	MOL000802	-6.7	27625-48-5	6441416
778	MOL000805	-6.9	polyorusterone,f	0
779	MOL000806	-7.1	polyporoid,a	0
780	MOL000807	-6.2	polyporoid,b	44450001
781	MOL000808	-5.5	polyporoid,c	0
782	MOL000809	-6.2	polyporusterone,a	15168039
783	MOL000810	-5.9	polyporusterone,b	15168041
784	MOL000811	-6.2	polyporusterone,c	44575600
785	MOL000812	-6.1	polyporusterone,g	44449940
786	MOL000813	-7.5	MAN	185698
787	MOL000814	-6.6	GLA	439357
788	MOL000815	-6.9	(2S,3R,5R,9R,10R,13R,14S,17S)-17-[(1R,2R,4S)-1,2-dihydroxy-1,4,5-trimethylhexyl]-2,3,14-trihydroxy-10,13-dimethyl-2,3,4,5,9,11,12,15,16,17-decahydro-1H-cyclopenta[a]phenanthren-6-one	10814524
789	MOL000816	-7	ergosta-7,22-dien-3-one	0
790	MOL000817	-6.6	ergosta-5,7,22-trien-3-ol	0
791	MOL000818	-6.9	(2S)-2-hydroxylignoceric acid	18667409
792	MOL000819	-5.5	polyporusterone D	44575601
793	MOL000820	-4.7	polyporusterone E	44575602
794	MOL000821	-4.9	polyporusterone F	44575603
795	MOL000822	-6.2	polyporusterone G	0
796	MOL000823	-6.1	1h-indole-3-carboxylic,acid	0
797	MOL000824	-6	(1R,3aS,8aR)-7-isopropyl-1-methyl-4-methylene-2,3,3a,5,6,8a-hexahydroazulen-1-ol	15934381
798	MOL000825	-6	(1R,3aR,4S,7R,8S,8aS)-7-isopropyl-1,4-dimethyl-3,3a,5,6,8,8a-hexahydro-2H-azulene-1,4,7,8-tetrol	16742799
799	MOL000826	-6	(1R,3aS,4S,8aR)-7-(2-hydroxypropan-2-yl)-1,4-dimethyl-2,3,3a,5,6,8a-hexahydroazulene-1,4-diol	16742798
800	MOL000827	-5.8	(1S,3aR,4R,8aS)-7-isopropyl-1,4-dimethyl-2,3,3a,5,6,8a-hexahydroazulene-1,4-diol	10988340
801	MOL000828	-6.2	Alisol A	0
802	MOL000829	-6.5	Alisol A monoacetate	0
803	MOL000830	-6.4	Alisol B	0
804	MOL000831	-6	Alisol B monoacetate	0
805	MOL000832	-5.9	alisol,b,23-acetate	0
806	MOL000833	-7.1	alisol,f	0
807	MOL000834	-6.8	alpha-D-fructofuranose	11105942
808	MOL000835	-7.4	EA-fructofuranoside	133590
809	MOL000836	-7.7	(2R,3S,4S,5R)-2-ethoxy-2,5-bis(hydroxymethyl)oxolane-3,4-diol	11769694
810	MOL000837	-6.8	lismol	0
811	MOL000838	-7.5	alpha-D-Galp-(1->6)-alpha-D-Galp-(1->6)-D-Glu	5461026
812	MOL000839	-7.3	rel-(1R,3aS,4S,7S,8R,8aS)-7-isopropyl-1,4-dimethyldecahydro-4,7-epoxyazulene-1,8-diol	0
813	MOL000840	-7.3	orientalol,f	0
814	MOL000841	-7.4	raffinose	439242
815	MOL000842	-4.8	sucrose	5988
816	MOL000843	-4.4	stachyose	0
817	MOL000844	-4.1	Sulfoorientalol A	0
818	MOL000845	-3.8	Sulfoorientalol B	0
819	MOL000846	-7.5	Sulfoorientalol C	0
820	MOL000847	-4	Sulfoorientalol D	0
821	MOL000848	-4.1	verbascose	0
822	MOL000849	-4.2	16β-methoxyalisol B monoacetate	0
823	MOL000850	-4.7	alisol A	15558616
824	MOL000851	-4	alisol A(B,C)monoacetate	0
825	MOL000852	-4.1	16β-hydroxyalisol B monoacetate	0
826	MOL000853	-3.8	alisol B	0
827	MOL000854	-3.8	alisol C	0
828	MOL000855	-5	alisol B monoacetate	0
829	MOL000856	-4.2	alisol C monoacetate	0
830	MOL000857	-4.5	NCA	936
831	MOL000858	-5.5	Glycerol palmitate	3084463
832	MOL000860	-5.7	stearic acid	5281
833	MOL000861	-4.8	Healip	12620
834	MOL000862	-4.5	[(1S,3R)-1-[(2R)-3,3-dimethyloxiran-2-yl]-3-[(5R,8S,9S,10S,11S,14R)-11-hydroxy-4,4,8,10,14-pentamethyl-3-oxo-1,2,5,6,7,9,11,12,15,16-decahydrocyclopenta[a]phenanthren-17-yl]butyl] acetate	14036811
835	MOL000863	-5.5	Dekan	15600
836	MOL000864	-4.1	MYS	12391
837	MOL000865	-4	hexadecane	11006
838	MOL000866	-4.8	2,4,4,6-tetramethylhept-2-ene	566184
839	MOL000867	-5.2	Heptadekan	12398
840	MOL000868	-4.8	LFA	8222
841	MOL000869	-5.2	Henicosane	12403
842	MOL000870	-3.9	HEXATRIACONTANE	12412
843	MOL000871	-3.9	Butylacetat	31272
844	MOL000872	-6.7	(6R)-2,6-dimethyloctane	11413903
845	MOL000873	-6.6	CYH	7967
846	MOL000874	-6.1	paeonol	11092
847	MOL000875	-5.9	Cedrol	0
848	MOL000876	-5.6	(6R,10R)-6,10,14-trimethylpentadecan-2-one	1810793
849	MOL000877	-6.7	2-butyl-1-octanol	0
850	MOL000878	-7.6	Farnesylacetone	1711945
851	MOL000879	-6.1	methyl palmitate	8181
852	MOL000880	-5.9	Tricosane	12534
853	MOL000881	-6.1	o-Toluene diamine	13205
854	MOL000882	-6	1,1-dimethylbutylbenzene	16136
855	MOL000883	-6.2	3,3-Dimethylcyclohexanol	59649284
856	MOL000884	-6.1	Azulen	9231
857	MOL000885	-5.9	Dodekan	8182
858	MOL000886	-6.8	tetradecane	12389
859	MOL000887	-6.2	demethoxycurrcumin	0
860	MOL000888	-6.7	demethoxycurrcumin	0
861	MOL000889	-4.6	isocurcumenol	0
862	MOL000890	-5	(+)-alpha-Curcumene	3083834
863	MOL000891	-6.1	(1R,10R)-epoxy-1,10-dihydrocurdione	0
864	MOL000892	-6.4	TNP00001	6604598
865	MOL000893	-5.5	difurocumenone	0
866	MOL000894	-5.3	turmerone	0
867	MOL000895	-6.2	Zingiberene	92776
868	MOL000896	-4.9	13657-68-6	6441391
869	MOL000897	-4	(3S,3aR,8aR)-3,8a-dihydroxy-5-isopropylidene-3,8-dimethyl-1,2,3a,4-tetrahydroazulen-6-one	11776892
870	MOL000898	-4.6	(1S,6R,7R)-4-isopropylidene-1-methyl-7-(3-oxobutyl)norcaran-3-one	153845
871	MOL000899	-4.9	Furanodiene	636458
872	MOL000900	-6.2	(5R,6R)-5-isopropenyl-3,6-dimethyl-6-vinyl-5,7-dihydrobenzofuran-4-one	3081930
873	MOL000901	-5.1	BRN 3094585	0
874	MOL000902	-4.7	curcumol	0
875	MOL000903	-4	Gweicurculactone	130117
876	MOL000904	-4	cineole	0
877	MOL000905	-4.6	()-beta-Pinene	10290825
878	MOL000906	-5.7	wenjine	0
879	MOL000907	-5.3	curcumalactone	0
880	MOL000908	-5.5	beta-elemene	6918391
881	MOL000909	-4.3	(3S,4R)-3-isopropenyl-1-isopropyl-4-methyl-4-vinylcyclohexene	12004383
882	MOL000910	-5.2	Germacron	6436348
883	MOL000911	-5.1	Terpilene	7462
884	MOL000912	-5.8	(2S)-heptan-2-ol	2724897
885	MOL000913	-5.8	tricyclene	55250308
886	MOL000914	-4.7	(5S)-1-isopropyl-4-methylbicyclo[3.1.0]hex-3-ene	12444324
887	MOL000915	-6.3	(1S,10S),(4S,5S)-germacrone-1(10),4-diepoxide	0
888	MOL000916	-5.6	Car-3-ene	442461
889	MOL000917	-6.1	cineole	0
890	MOL000918	-5.8	2-NONANONE	13187
891	MOL000919	-5.9	(S)-()-2-Nonanol	11094753
892	MOL000920	-6	LINALOOL (D)	67179
893	MOL000921	-6.2	(1S,4E,10S)-8-isopropylidene-1,5-dimethyl-11-oxabicyclo[8.1.0]undec-4-en-7-one	11637239
894	MOL000922	-6	(R)-p-Menth-1-en-4-ol	5325830
895	MOL000923	-5.8	ACETIC ACID,BORNYL ESTER	637531
896	MOL000924	-6.9	Mnk	8163
897	MOL000925	-5.6	δ-elemene	0
898	MOL000926	-6.6	cis-beta-farnesene	5317319
899	MOL000927	-6.1	α-muurolene	0
900	MOL000929	-5.9	(5S)-5-[(1R)-1,5-dimethylhex-4-enyl]-2-methylcyclohexa-1,3-diene	11127403
901	MOL000930	-7.1	cis-.alpha.-Farnesene	5362889
902	MOL000931	-6.5	Linderazulene	656393
903	MOL000932	-5.8	alpha-Farnesene	5281516
904	MOL000933	-5.9	.gamma.-Bisabolene	5352437
905	MOL000934	-6.6	β-seisquiphellandrene	0
906	MOL000935	-5.8	Hepanal	15560276
907	MOL000936	-6.6	Germacrene B	5281519
908	MOL000937	-7	58870_FLUKA	15431199
909	MOL000938	-6.3	calarene	15560278
910	MOL000939	-4.7	(1S,3E,7E,11S)-1,5,5,8-tetramethyl-12-oxabicyclo[9.1.0]dodeca-3,7-diene	12900741
911	MOL000940	-6	bisdemethoxycurcumin	0
912	MOL000941	-6	Zingiberenol	0
913	MOL000942	-5.8	(1R,4S,4aR,8aR)-4-isopropyl-1,6-dimethyl-3,4,4a,7,8,8a-hexahydro-2H-naphthalen-1-ol	10398656
914	MOL000943	-6.1	epi-10- .gamma.-Eudesmol	6430754
915	MOL000944	-6.2	(6R)-2-methyl-6-(4-methylphenyl)hept-2-en-4-one	11736067
916	MOL000945	-6.4	bisdemethoxycurcumin	45934475
917	MOL000946	-6.5	demethoxycurcumin	5469424
918	MOL000947	-6.5	(6Z,10S)-3-isopropylidene-6,10-dimethyl-cyclodec-6-ene-1,4-quinone	6442617
919	MOL000948	-6.3	4-methoxy-5-hydroxybis	0
920	MOL000949	-6.3	(3S,3aS,8aR)-3-hydroxy-5-isopropylidene-3-methyl-8-methylene-2,3a,4,8a-tetrahydro-1H-azulen-6-one	14543198
921	MOL000950	-6.4	ar-tumerone	0
922	MOL000951	-5.9	dihydrocurcumin	0
923	MOL000952	-5	(3S,3aS,8aS)-3-hydroxy-5-isopropylidene-3,8-dimethyl-2,3a,4,8a-tetrahydro-1H-azulen-6-one	10263440
924	MOL000953	-5.8	CLR	5997
925	MOL000954	-6.3	α-turmerone	0
926	MOL000955	-5	turmeronol A	0
927	MOL000956	-4.2	(6S)-2-methyl-6-[(1S)-4-methylene-1-cyclohex-2-enyl]hept-2-en-4-one	14287405
928	MOL000957	-5.6	(3R,6E,10S)-3-isopropyl-6,10-dimethylcyclodec-6-ene-1,4-dione	10466651
929	MOL000958	-6.5	2,5-dihydroxybisabola-3,10-diene	0
930	MOL000959	-4.9	zedoarondiol	24834047
931	MOL000960	-5.3	procurcumadiol	14633012
932	MOL000961	-6.6	(3S,3aS,8aR)-3-hydroxy-5-isopropylidene-3,8-dimethyl-2,3a,4,8a-tetrahydro-1H-azulen-6-one	189061
933	MOL000962	-6.4	(6S)-6-[(1R,4S,5S)-4,5-dihydroxy-4-methyl-1-cyclohex-2-enyl]-2-methylhept-2-en-4-one	14287397
934	MOL000963	-6.7	bisacumol	0
935	MOL000964	-6.4	4-hydroxybisabola-2,10-diene-9-one	0
936	MOL000965	-6.1	4,5-dihydroxybisabola-2,10-diene	0
937	MOL000966	-6.4	turmeronol B	0
938	MOL000967	-5.6	bergamotene	12300073
939	MOL000968	-4	beta-Bisabolene	68128
940	MOL000969	-6.9	Dicumene	74681
941	MOL000970	-6.3	Curlone	0
942	MOL000971	-7.6	Ethylpalmitate	12366
943	MOL000972	-6.1	germacrone-13-al	0
944	MOL000973	-7	8α-acetylfuranodiene	0
945	MOL000974	-6.5	cuminal	326
946	MOL000975	-6.2	(E)-α-santalal	0
947	MOL000976	-5.3	myrrhone	71349601
948	MOL000977	-6.2	furanogermacra-1E,10(15)-dien-6-one	0
949	MOL000978	-5.8	furanoeudesma- 1,4-diene-6-one	0
950	MOL000979	-4.8	2-methoxyfuranoguaia-9-ene-8-one	0
951	MOL000980	-4.8	(4S)-4-[(1Z)-1,5-dimethylhexa-1,4-dienyl]-1-methylcyclohexene	24798702
952	MOL000981	-5.7	camphorene	0
953	MOL000982	-7.3	isofuranogermacrene	0
954	MOL000983	-7.4	n-Triacontanol	68972
955	MOL000984	-7.1	cembrene	0
956	MOL000985	-7.2	mukulol	0
957	MOL000986	-7.2	1-Asarinine	101612
958	MOL000987	-7.2	cholesterol	0
959	MOL000988	-6.8	4,17(20)-(cis)-pregnadiene-3,16-dione	0
960	MOL000989	-6.9	guggulsterol-I	0
961	MOL000990	-7.2	guggulsterol-II	0
962	MOL000991	-6.9	cinnamaldehyde	637511
963	MOL000992	-6.9	guggulsterol-III	0
964	MOL000993	-4.9	cembrene-A	0
965	MOL000994	-4.3	(2S,3S,4R)-octadecane-1,2,3,4-tetrol	16046590
966	MOL000995	-7.2	eicosan-1,2,3,4-tetrol	0
967	MOL000996	-6.2	Guggulsterol IV	0
968	MOL000997	-4.2	guggulsterol V	51521444
969	MOL000998	-5.7	2-(3,4-dihydroxyphenyl)-5,7-dihydroxy-3-[(2R,3R,4S,5S)-3,4,5-trihydroxytetrahydropyran-2-yl]oxy-chromone	5317847
970	MOL000999	-5.2	quercetin-3-O-β-D-galactoside	12304325
971	MOL001000	-4.8	quercetin-3-O-α-L-rhamnoside	12314859
972	MOL001001	-4.9	quercetin-3-O-β-D-glucuronide	0
973	MOL001002	-7.3	ellagic acid	0
974	MOL001003	-7.2	pelargonidin-3,5-di-O-glucoside	0
975	MOL001004	-7	pelargonidin	0
976	MOL001005	-8.1	campesta-5,22E-dien-3beta-ol	5283660
977	MOL001006	-7.8	poriferasta-7,22E-dien-3beta-ol	5283663
978	MOL001007	-7.5	16β-hydroxy-4,17(20)Z-pregnadien-3-one	0
979	MOL001008	-6.7	20α-hydroxy-4-pregnen-3-one	0
980	MOL001009	-6.7	guggulsterol-VI	69232409
981	MOL001010	-7.3	D-xylo-octadecane-1,2,3,4-tetrol	0
982	MOL001011	-6.6	guggultetrol-20	0
983	MOL001012	-7.8	(5R,8R,9R,10R,13R,14R)-4,4,8,10,14-pentamethyl-1,2,5,6,7,9,11,12,13,15-decahydrocyclopenta[a]phenanthren-3-one	12071382
984	MOL001013	-4.5	mansumbinoic acid	0
985	MOL001014	-6.7	methylheptanone	0
986	MOL001015	-7.2	ZINC00388662	6950273
987	MOL001016	-5.7	1,8-cineole	15775266
988	MOL001017	-4.3	3,3,7-trimethylocta-1,6-diene	10986446
989	MOL001018	-4.4	1-allyl-4-ethylbenzene	2758890
990	MOL001019	-6.8	(7S,8R,9S,10R,13S,14S,17Z)-17-ethylidene-7-hydroxy-10,13-dimethyl-1,2,6,7,8,9,11,12,14,15-decahydrocyclopenta[a]phenanthrene-3,16-dione	10496532
991	MOL001020	-6.9	(7S,8S,9S,10R,13S,14S,17R)-17-ethyl-7-hydroxy-10,13-dimethyl-2,6,7,8,9,11,12,14,15,17-decahydro-1H-cyclopenta[a]phenanthrene-3,16-dione	10711515
992	MOL001021	-6.6	7β,15β- dihydroxypregn-4-ene-3,16-dione	0
993	MOL001022	-5.4	11α-hydroxypregna-4,17(20)-trans-diene-3,16-dione	0
994	MOL001023	-7.2	(8S,9S,10R,11R,13S,14S,17E)-17-ethylidene-11-hydroxy-10,13-dimethyl-1,2,6,7,8,9,11,12,14,15-decahydrocyclopenta[a]phenanthrene-3,16-dione	10568300
995	MOL001024	-6.6	(8R,9S,10R,11R,13S,14S,15S,17E)-17-ethylidene-11,15-dihydroxy-10,13-dimethyl-1,2,6,7,8,9,11,12,14,15-decahydrocyclopenta[a]phenanthrene-3,16-dione	10831307
996	MOL001025	-6.5	(2S,4aS,5R,6R,8aS)-5-[(3E,7E,11E)-13-hydroxy-4,8,12-trimethyltrideca-3,7,11-trienyl]-1,1,4a,6-tetramethyldecalin-2,6-diol	9912114
997	MOL001026	-7.1	myrrhanol C	0
998	MOL001027	-7	myrrhanone A	0
999	MOL001028	-5.5	(8R)-3-oxo-8-hydroxy-polypoda -13E,17E,21-triene	0
1000	MOL001029	-6.4	myrrhanones B	0
1001	MOL001030	-7.5	Propenylbenzene	252325
1002	MOL001031	-6.8	epimansumbinol	0
1003	MOL001032	-6.7	isocembrol	0
1004	MOL001033	-5.1	diayangambin	51407984
1005	MOL001034	-6.1	mixture of (Z)-5- tricosene-1,2,3,4-tetraol	0
1006	MOL001035	-7.1	(Z)-5-tetracosene-1,2,3,4- tetraol	0
1007	MOL001036	-7	Guggulsterone-M	0
1008	MOL001037	-6.3	dehydroguggulsterone-M	0
1009	MOL001038	-5	guggulsterol-Y	0
1010	MOL001039	-5.8	muscanone	0
1011	MOL001040	-7.7	(2R)-5,7-dihydroxy-2-(4-hydroxyphenyl)chroman-4-one	667495
1012	MOL001041	-4.8	(1E,4E,8E)-4,8,14-trimethyl- 11-(1-methylethyl)-14-methoxycyclotetradeca-1,4,8-triene	0
1013	MOL001042	-7.2	(2E,12E)-2,7,13-trimethyl-9-(1-methylethyl)-15-oxabicyclo[12.1.0]pentadeca-2,12-dien-7-ol	0
1014	MOL001043	-6.5	(4Z,6E)-4,7,12,15,15-pentamethylbicyclo[9.3.1]pent adeca-4,6-dien-12-ol	0
1015	MOL001044	-7.3	pregn-4-ene-3,16-dione	0
1016	MOL001045	-6.3	(13E,17E,21E)-8-hydroxypolypodo-13,17,21-trien-3-one	0
1017	MOL001046	-6.4	(13E,17E,21E)-polypodo-13,17,21-triene-3,18-diol	0
1018	MOL001047	-5.4	(+)-Epiexcelsin	489948
1019	MOL001048	-7.3	16-hydroperoxymansumbin-13(17)- en-3-one	0
1020	MOL001049	-7	16-hydroperoxymansumbin-13(17)-en-3β-ol	0
1021	MOL001050	-6.7	CRS	342
1022	MOL001051	-6.6	16-hydroperoxy-3,4-seco-mansumbin-3(28),13(17)- dien-3-oic acid	0
1023	MOL001052	-7.4	mansumbin-13(17)-en- 3,16-dione	0
1024	MOL001053	-7.2	3β-hydroxymansumbin-13(17)-en-16-one	0
1025	MOL001054	-7.4	16-oxo-mansumbin-3(28),13(17)-dien-3-oic acid	0
1026	MOL001055	-7.4	5-isopropyl-2-methylbicyclo[3.1.0]hex-2-ene	637518
1027	MOL001057	-7	2- methyl-5-(5 ' -hydroxy-1 ' ,5 ' -dimethyl-3 ' -hexenyl)phenol	0
1028	MOL001058	-5.7	picropolygamain	0
1029	MOL001059	-6.2	isolinalyl acetate	0
1030	MOL001060	-5.9	mansumbinol	12071383
1031	MOL001061	-6	(16S, 20R)-dihydroxydammar-24-en-3-one	0
1032	MOL001062	-7.4	15α-hydroxymansumbinone	0
1033	MOL001063	-5.7	28-acetoxy-15α-hydroxymansumbinone	0
1034	MOL001064	-5.7	3-[(E,1R)-5-hydroxy-1,5-dimethyl-hex-3-enyl]-6-methyl-pyrocatechol	11021311
1035	MOL001065	-6.4	2-methyl- 5-(4'(S)-hydroxy 1'(R),5'-dimethylhex-5'-enyl)-phenol	0
1036	MOL001066	-6.4	3β,16β,20(S),25-tetrahydroxydammar-23-ene	0
1037	MOL001067	-6.3	3β-acetoxy-16β,20(S),25-trihydroxydammar-23-ene	0
1038	MOL001068	-5.2	3β,16β,20(R)-trihydroxydammar-24-ene	0
1039	MOL001069	-5	3β-acetoxy-16β,20(R)-dihydroxydammar-24-ene	0
1040	MOL001070	-7.9	3-epi-lupenyl acetate	0
1041	MOL001071	-6.6	methyl commate B	0
1042	MOL001072	-8.6	methyl commate C	0
1043	MOL001073	-6.8	methyl commate D	0
1044	MOL001074	-7.3	methyl commate E	0
1045	MOL001075	-7.7	cadinanetriol	0
1046	MOL001076	-7.9	guaiane	0
1047	MOL001077	-7.6	3α- Hydroxy-T-cadinol	44566715
1048	MOL001078	-7.2	3-oxo-T-cadinol	0
1049	MOL001079	-7.3	lupeone	0
1050	MOL001080	-4.5	(-)-oplopanone	0
1051	MOL001081	-4.6	eudesm-4(15)-ene-1β,6α-diol	14137571
1052	MOL001082	-6.2	α-oxobisabolene	0
1053	MOL001083	-4.5	cyperene	0
1054	MOL001084	-4.3	spathulenol	0
1055	MOL001085	-4.3	α-bisabolol	0
1056	MOL001086	-5	DMT	8441
1057	MOL001087	-5.6	3-epi-α-amirin	0
1058	MOL001088	-5.8	1α-acetoxy-9,19-cyclolanost-24-en-3β-ol	0
1059	MOL001089	-6.4	29-norlanost-8,24-dien-1α,2α,3β- triol	0
1060	MOL001090	-6.1	2 α , 3 β , 2 3 - trihydroxyolean-12-ene	0
1061	MOL001091	-5.4	lupeol	0
1062	MOL001092	-5.2	[(3R,5R,8R,9R,10R,13R,14R,17S)-17-[(2S,5S)-5-(2-hydroxypropan-2-yl)-2-methyloxolan-2-yl]-4,4,8,10,14-pentamethyl-2,3,5,6,7,9,11,12,13,15,16,17-dodecahydro-1H-cyclopenta[a]phenanthren-3-yl] acetate	12019028
1063	MOL001093	-4.5	cabraleone	0
1064	MOL001094	-5.3	cabraleadiol	0
1065	MOL001095	-5.7	isofouquierone	0
1066	MOL001096	-4.9	α-amirone	0
1067	MOL001097	-5.1	o-xylene	7237
1068	MOL001098	-5.2	m-xylene	7929
1069	MOL001099	-5	p-xylene	7809
1070	MOL001100	-4.7	Decatriene	6365714
1071	MOL001101	-5.2	alpha-Ocimene	5320249
1072	MOL001102	-5	2,6-Dimethylhepta-1,5-diene	81203
1073	MOL001103	-5.6	[(3R)-3,7-dimethylocta-1,6-dien-3-yl] acetate	442474
1074	MOL001104	-5.2	acetyl β-eudesmol	0
1075	MOL001105	-6.2	(+)-aromadendrene	0
1076	MOL001106	-5.5	ledene	0
1077	MOL001107	-7.6	β-cedrene	0
1078	MOL001108	-6.5	(E)-isoeugenol	0
1079	MOL001109	-6.9	β-thujene	0
1080	MOL001110	-7	cis-beta-Ocimene	5320250
1081	MOL001111	-6.3	α-pinene-epoxide	0
1082	MOL001112	-5.3	curzerene	0
1083	MOL001113	-8	α-thujone	0
1084	MOL001114	-7.8	2-[(1R)-2,2,3-trimethyl-1-cyclopent-3-enyl]ethanal	1252759
1085	MOL001115	-5.9	cis-Verbenol	164888
1086	MOL001116	-6.4	pinocarvone	0
1087	MOL001117	-5.8	p-mentha-1,5-dien-8-ol	0
1088	MOL001118	-7.4	p-mentha-1(7)-dien-8-ol	0
1089	MOL001119	-6.1	TBT	7390
1090	MOL001120	-5.6	myrtenal	0
1091	MOL001121	-6.3	19894-97-4	88301
1092	MOL001122	-6.3	(4aS,8aS)-3,5,8a-trimethyl-4a,9-dihydro-4H-benzo[f]benzofuran	643237
1093	MOL001123	-7.3	muurolene	12306047
1094	MOL001124	-8.1	erlangerin A	0
1095	MOL001125	-7.4	erlangerin B	0
1096	MOL001126	-6.3	[(5aS,8aR,9R)-8-oxo-9-(3,4,5-trimethoxyphenyl)-5,5a,6,9-tetrahydroisobenzofurano[6,5-f][1,3]benzodioxol-8a-yl] acetate	11004967
1097	MOL001127	-6.4	erlangerin D	0
1098	MOL001128	-6.4	7-O-methylaloeresin A	0
1099	MOL001129	-7.3	l-Verbenone	92874
1100	MOL001130	-7.2	Fellavine	193876
1101	MOL001131	-6.9	phellamurin_qt	0
1102	MOL001132	-7	longipinene	0
1103	MOL001133	-6.9	1,10(15)-furanodien-6-one	0
1104	MOL001134	-5.7	β-cubebene	0
1105	MOL001135	-5.9	cedrelone	0
1106	MOL001136	-6.5	1,2-epoxyfurano-10(15)-germacren-6-one	0
1107	MOL001137	-5.7	4,7-dimethoxy-5-methyl-coumarin	185740
1108	MOL001138	-6.5	(3R,20S)-3,20-dihydroxydammar- 24-ene	0
1109	MOL001139	-5.7	(3R,20S)-3-acetoxy-20-hydroxydammar-24- ene	0
1110	MOL001140	-6.1	petunidin 3-rhamnoglucoside	0
1111	MOL001141	-6.8	(20S)-3β-acetoxy- 12β,16β-trihydroxydammar-24-ene	0
1112	MOL001142	-6.4	(20S)12β,16β- trihydroxydammar-24-ene-3β-O-β-glucopyranoside	0
1113	MOL001143	-6.1	(20S)12β,16β- trihydroxydammar-24-ene-3β-O-β-glucopyranoside_qt	0
1114	MOL001144	-6.1	lindestrene	0
1115	MOL001145	-6.2	(20S)-3β-acetoxy-12β,16β,25-tetrahydroxydammar-23-ene	0
1116	MOL001146	-6.1	(20S)-3β,12β,16β,25-pentahydroxydammar-23-ene	0
1117	MOL001147	-5.9	(20R)-3β-acetoxy-16β-dihydroxydammar-24-ene	0
1118	MOL001148	-6.4	3β- hydroxydammar-24-ene	0
1119	MOL001149	-6	3β-acetoxydammar-24-ene	0
1120	MOL001150	-5.5	3β-acetoxy-16β-hydroxydammar-24-ene	0
1121	MOL001151	-6.3	(20R)- 3β,16β-trihydroxydammar-24-ene	0
1122	MOL001152	-5.9	(5S,6S)-5-isopropenyl-3,6-dimethyl-6-vinyl-5,7-dihydrobenzofuran-4-one	10376566
1123	MOL001153	-6.6	(5E,9E)-3,6,10-trimethyl-8,11-dihydro-7H-cyclodeca[b]furan-4-one	6506548
1124	MOL001154	-6.1	dihydropyrocurzerenone	0
1125	MOL001155	-6.2	3-methoxy-10(15)-dihydrofurano dien-6-one	0
1126	MOL001156	-7.8	3-methoxyfuranoguaia-9- en-8-one	0
1127	MOL001157	-6	(6R,8R,9E)-8-methoxy-3,6,10-trimethyl-6,7,8,11-tetrahydro-5H-cyclodeca[b]furan-4-one	11747425
1128	MOL001158	-5.8	3-methoxy-10-methylenefuranogermacra-1- en-6-one	0
1129	MOL001159	-6.2	2-acetoxyfuranodiene	0
1130	MOL001160	-6.2	2-methoxyfuranodiene	0
1131	MOL001161	-6.1	lindestrene	0
1132	MOL001162	-5.7	commiferin	0
1133	MOL001163	-6	germacrone	0
1134	MOL001164	-5.7	[(5S,6R,8R,9Z)-8-methoxy-3,6,10-trimethyl-4-oxo-6,7,8,11-tetrahydro-5H-cyclodeca[b]furan-5-yl] acetate	10870920
1135	MOL001165	-6.6	furanodiene	0
1136	MOL001166	-6	4,5-dihydrofuranodiene-6-one	0
1137	MOL001167	-5.7	β-selinene	0
1138	MOL001168	-5.9	(1S,2S)-2-isopropenyl-4-isopropylidene-1-methyl-1-vinylcyclohexane	6432312
1139	MOL001169	-6.5	8α-methoxyfuranodiene	0
1140	MOL001171	-5.1	β-bisabolene	0
1141	MOL001172	-6	24268-41-5	6442374
1142	MOL001173	-6.2	(6S,7R,8E)-7-methoxy-3,6-dimethyl-10-methylidene-5,6,7,11-tetrahydrocyclodeca[b]furan-4-one	10923274
1143	MOL001174	-6	rel-1S,2S-epoxy- 4R-furanogermacr-10(15)-en-6-one	0
1144	MOL001175	-5.5	Guggulsterone	6439929
1145	MOL001176	-6.4	α-copaene	0
1146	MOL001177	-6.3	.beta.-Copaene	0
1147	MOL001178	-6	α-gurjunene	0
1148	MOL001179	-5.6	(&#8722;)-Alloaromadendrene	10899740
1149	MOL001180	-6.6	γ-muurolene	12313020
1150	MOL001182	-4.6	1,3-furanoeudesma-diene	0
1151	MOL001183	-5.1	(3R,4aS,8aR)-3-isopropenyl-5,8a-dimethyl-2,3,4,4a,7,8-hexahydro-1H-naphthalene	11052745
1152	MOL001184	-4.9	bicyclogermacrene	13894537
1153	MOL001185	-5.6	furanoeudesma-1,4-diene	0
1154	MOL001186	-4.8	β-eudesmol	0
1155	MOL001187	-4.7	T-cadinol	0
1156	MOL001188	-5.8	dehydroaromadendrane	21595261
1157	MOL001189	-5.4	cis-caryophyllene	5498519
1158	MOL001190	-4.8	β-sesquiphellandrene	0
1159	MOL001191	-5.2	(4aR,8aR)-3-isopropylidene-5,8a-dimethyl-1,2,4,4a,7,8-hexahydronaphthalene	6432648
1160	MOL001192	-5	caryophyllene alcohol	0
1161	MOL001193	-5.6	caryophyllene oxide	0
1162	MOL001194	-4.2	cis-β-elemenone	0
1163	MOL001195	-5.2	γ-eudesmol	0
1164	MOL001196	-5.6	7-epi-α-eudesmol	12304196
1165	MOL001197	-7.3	2-hydroxyfuranodiene	0
1166	MOL001198	-4.7	10-epi-γ-eudesmol acetate	57407173
1167	MOL001199	-5.4	commiferin	0
1168	MOL001200	-4.1	(E)-β-ocimene epoxide	0
1169	MOL001201	-4.5	(1R,5R,7S)-4,7-dimethyl-7-(4-methylpent-3-enyl)bicyclo[3.1.1]hept-3-ene	13889654
1170	MOL001202	-7.5	1-[(1R)-4-methyl-1-cyclohex-3-enyl]ethanone	10909635
1171	MOL001203	-4.2	α-santalene	12315252
1172	MOL001204	-7.5	trans-β-bergamotene	12300069
1173	MOL001205	-5	6-methyl-3,5-heptadiene-2-one	0
1174	MOL001206	-4	Santalene (minor)	6431197
1175	MOL001207	-4.6	(Z)-β-santalene	0
1176	MOL001208	-4.9	2,6-dimethyl-3(E),5(E),7-octatrien- 2-ol	0
1177	MOL001209	-4.1	1-acetyl-4-isopropenylcyclopentene	45085864
1178	MOL001210	-6.1	(4S)-4-isopropylcyclohexene-1-carbaldehyde	11842593
1179	MOL001211	-6.4	cis-lanceol	0
1180	MOL001212	-4.4	Loxanol V	8209
1181	MOL001213	-5	linalyl butyrate	36690113
1182	MOL001214	-7.6	Rystal	12124
1183	MOL001215	-6.2	tirucallol	0
1184	MOL001216	-7	amantadine	2130
1185	MOL001217	-6.6	()-Bornyl acetate	6950274
1186	MOL001218	-4.7	Pisol	8193
1187	MOL001219	-5	Satol	5284499
1188	MOL001220	-7.7	(1R,3Z)-3-[(2E)-2-[(1R,3aS,7aR)-7a-methyl-1-[(E,1R,4R)-1,4,5-trimethylhex-2-enyl]-2,3,3a,5,6,7-hexahydro-1H-inden-4-ylidene]ethylidene]-4-methylene-1-cyclohexanol	6540731
1189	MOL001221	-7.7	7-TETRADECENE	5364651
1190	MOL001222	-5.2	Estan	6010
1191	MOL001223	-7.7	(S)-2,2,3-Trimethylcyclopent-3-ene-1-acetaldehyde	90969
1192	MOL001224	-5.3	Tridecylene	17095
1193	MOL001225	-7.4	Butyl octanoate	11517
1194	MOL001226	-8.4	alpha-terpineol	0
1195	MOL001227	-5.5	Decyl acetate	8167
1196	MOL001228	-4.7	Medilla	5280567
1197	MOL001229	-5.4	cis-resveratrol	1548910
1198	MOL001230	-5.5	Tip-Nip	8184
1199	MOL001231	-6.6	(5R)-Menth-2-enone	11205871
1200	MOL001232	-7.6	TES	6013
1201	MOL001233	-7.2	Penconazol	40427894
1202	MOL001234	-4.7	thunbergol	10946210
1203	MOL001235	-8	9-C-Retinal	6436082
1204	MOL001236	-4.8	isopropylidenecyclohexane	138578
1205	MOL001237	-8	o-Acetyltoluene	11340
1206	MOL001238	-5	3-Epilupeol	5270628
1207	MOL001239	-4.8	epilupeol acetate	40884505
1208	MOL001240	-5.6	trans-pinocamphone (pinocamphone)	6430551
1209	MOL001241	-8.2	O-acetyl-α-boswellic acid	0
1210	MOL001242	-5.5	dl-Thujone	261491
1211	MOL001243	-5.2	3alpha-Hydroxy-olean-12-en-24-oic-acid	637234
1212	MOL001244	-7.8	α-amyrenone	12306155
1213	MOL001245	-6.7	(1S,5R)-7,7-dimethyl-4-bicyclo[3.1.1]hept-3-enecarboxaldehyde	1201529
1214	MOL001246	-7.2	(1R)-()-Nopinone	157139
1215	MOL001247	-7.5	myrtenic acid	0
1216	MOL001248	-7.1	cis-5-Hydroxy-p-menth-1(6)-en-2-one	6429208
1217	MOL001249	-4.9	(4aR,5S,8R,8aR)-8-hydroxy-5-isopropyl-3,8-dimethyl-1,4a,5,6,7,8a-hexahydronaphthalen-2-one	15275959
1218	MOL001250	-7.3	O-acetyl-β-boswellic acid	0
1219	MOL001251	-6.4	dihydroroburic acid	0
1220	MOL001252	-6.1	4-isopropylcyclohex-2-en-1-one	642520
1221	MOL001253	-7.4	11-keto-α-amyrenone	0
1222	MOL001254	-6.4	(S)-p-Mentha-1,8-dien-7-al	2724159
1223	MOL001255	-5.2	Boswellic acid	168928
1224	MOL001256	-6.7	α-campholenaldehyde	0
1225	MOL001257	-6.9	D-arabinonic acid	122045
1226	MOL001258	-6.5	trans-Sobrerol	854498
1227	MOL001259	-7.1	(3R,4R,4aR,6aR,6bS,8aR,11R,12S,12aR,14aR,14bS)-3-hydroxy-4,6a,6b,8a,11,12,14b-heptamethyl-14-oxo-1,2,3,4a,5,6,7,8,9,10,11,12,12a,14a-tetradecahydropicene-4-carboxylic acid	9847548
1228	MOL001260	-6.3	3,6-dihydroxy-p-menth-1-ene	13919075
1229	MOL001261	-6.9	Acetyl-m-xylene	6985
1230	MOL001262	-7	3-hydroxy-tirucallic,acid	40469707
1231	MOL001263	-4.9	3-oxo-tirucallic,acid	0
1232	MOL001264	-7.6	acetyl-11-keto-beta-boswellic,acid	0
1233	MOL001265	-5.4	acetyl-alpha-boswellic,acid	15181201
1234	MOL001266	-4.7	acetyl-beta-boswellic,acid	0
1235	MOL001267	-4.2	(1S,3S,5R)-3,6,6-trimethylnorpinan-2-one	21675519
1236	MOL001268	-5.4	beta-boswellic,acid	0
1237	MOL001269	-5.7	cembrene,a	45272262
1238	MOL001270	-5.1	cembrene,c	0
1239	MOL001271	-6.8	epilupeol	0
1240	MOL001272	-7.8	incensole	44583885
1241	MOL001273	-6.4	80-57-9	65724
1242	MOL001274	-5.3	incensole,acetate	0
1243	MOL001275	-5.6	incensole,oxide	0
1244	MOL001276	-5.2	isocembrene	0
1245	MOL001277	-7	isofpuquierol	0
1246	MOL001278	-5.2	isoincensole,acetate	0
1247	MOL001279	-4.4	isoincensole,oxide	0
1248	MOL001280	-6.5	isoincensolol	0
1249	MOL001281	-5.6	L-alpha-Palmitin	11359451
1250	MOL001282	-4.8	lup-20(29)-en-3-ol	0
1251	MOL001283	-5.6	C09704	5281525
1252	MOL001284	-4.5	neryl,acetate	0
1253	MOL001285	-5.4	octanol	957
1254	MOL001286	-4.3	olibanumol,a	44233146
1255	MOL001287	-6	olibanumol,b	44233147
1256	MOL001288	-5.6	olibanumol,c	15512326
1257	MOL001289	-4.8	olibanumol,h	0
1258	MOL001290	-4.5	olibanumol,i	0
1259	MOL001291	-4.8	olibanumol,j	0
1260	MOL001292	-7.3	(1R,3S)-1-isopropyl-4-methylcyclohex-4-ene-1,3-diol	11789644
1261	MOL001293	-4.3	p-menth-4-en-1,2-diol	0
1262	MOL001294	-4.3	p-menth-5-en-1,2-diol	26176656
1263	MOL001295	-5	phyllocladene	0
1264	MOL001296	-4.7	(1R,5R)-1-isopropyl-4-methylenebicyclo[3.1.0]hexane	10887971
1265	MOL001297	-7.7	trans-gondoic acid	5282769
1266	MOL001298	-6.4	dehydrocostus lactone	73174
1267	MOL001299	-5.2	(1S,2S)-1,2-bis(2-furyl)ethane-1,2-diol	10607833
1268	MOL001300	-5.3	PEL	6054
1269	MOL001301	-6.7	cis-Zimtsaeure	5372954
1270	MOL001302	-6.7	Usaf hc-1	5192
1271	MOL001303	-5.3	(1R,2R,4S)-2,4-diisopropenyl-1-methyl-1-vinylcyclohexane	9859094
1272	MOL001304	-6.9	2-ACETYLPYRROLE	14079
1273	MOL001305	-5.8	3,4-dihydro-8-hydroxy-3-methyl-1H-2-benzopyran-4-one	0
1274	MOL001306	-5	o-Acetyl-p-cresol	15068
1275	MOL001307	-7.2	6,7,10-Trihydroxy-8-octadecenoic acid	0
1276	MOL001308	-7.8	oleic acid	637517
1277	MOL001309	-7.8	6-methylolpyridin-3-ol	419490
1278	MOL001310	-7.8	Epibetulinic acid	485711
1279	MOL001311	-6.9	Ricineic acid	5282796
1280	MOL001312	-5.2	9-HEXADECENOIC ACID	5282745
1281	MOL001313	-5.9	sanleng	0
1282	MOL001314	-6.6	Azelex	19347555
1283	MOL001315	-4.6	campesterol-3-O-β-D-glucopyranoside	0
1284	MOL001316	-6	campesterol-3-O-β-D-glucopyranoside_qt	57511408
1285	MOL001317	-6.2	β-sitosterol 3-O-β-D-(6-O-oleyl)glucopyranoside	0
1286	MOL001318	-7.9	β-sitosterol-3-(6-palmitoyl)glucopyranoside	0
1287	MOL001319	-7.7	3-feruloylquinic acid	0
1288	MOL001320	-7.4	Amygdalin	656516
1289	MOL001321	-7.7	d-mandelonitrile	9548674
1290	MOL001323	-7.5	Sitosterol alpha1	9548595
1291	MOL001324	-7.8	campesterol-3-O-β-D-(6-O-oleyl)glucopyranoside	0
1292	MOL001325	-7.6	campesterol-3-O-β-D-(6-O-palmityl)glucopyranoside	0
1293	MOL001327	-4.6	2,3-didehydro GA69	0
1294	MOL001328	-7.7	2,3-didehydro GA70	0
1295	MOL001329	-8	2,3-didehydro GA77	0
1296	MOL001330	-6.7	2,3-didehydro GA9	0
1297	MOL001331	-6.8	Amygdalinic acid	0
1298	MOL001332	-8.2	RMN	11914
1299	MOL001333	-7.4	7-dehydroavenasterol	12795736
1300	MOL001334	-8.1	Benzyl Beta -gentiobioside	0
1301	MOL001335	-8.1	WLN: Q1R	244
1302	MOL001336	-8	(2S,3R,4S,5S,6R)-2-(benzyloxy)-6-methylol-tetrahydropyran-3,4,5-triol	7918796
1303	MOL001337	-7	Benzyl glucopyranoside	188977
1304	MOL001338	-5	GA118	0
1305	MOL001339	-7.9	GA119	0
1306	MOL001340	-8.2	GA120	0
1307	MOL001341	-7.1	GA121	0
1308	MOL001342	-6.9	GA121-isolactone	0
1309	MOL001343	-8.2	GA122	0
1310	MOL001344	-7.9	GA122-isolactone	0
1311	MOL001345	-6.5	Methyl-alpha-D-fructofuranoside	6325664
1312	MOL001346	-6.5	GA126	0
1313	MOL001347	-6.4	GA16	0
1314	MOL001348	-5.3	gibberellin 17	0
1315	MOL001349	-6.6	4a-formyl-7alpha-hydroxy-1-methyl-8-methylidene-4aalpha,4bbeta-gibbane-1alpha,10beta-dicarboxylic acid	0
1316	MOL001350	-6.4	GA30	0
1317	MOL001351	-7.7	Gibberellin A44	0
1318	MOL001352	-7.3	GA54	0
1319	MOL001353	-7.1	GA60	0
1320	MOL001354	-6.7	GA61	0
1321	MOL001355	-7	GA63	0
1322	MOL001356	-4.8	MGL	445238
1323	MOL001357	-4.9	GA69	0
1324	MOL001358	-5.1	gibberellin 7	0
1325	MOL001359	-4.6	GA70	0
1326	MOL001360	-5.1	GA77	0
1327	MOL001361	-4.2	GA87	0
1328	MOL001362	-4.3	GA95	0
1329	MOL001363	-4.3	GA97	0
1330	MOL001364	-5.5	(2S)-2-phenyl-2-[(2S,3R,4S,5S,6R)-3,4,5-trihydroxy-6-(hydroxymethyl)oxan-2-yl]oxyacetic acid	10125665
1331	MOL001365	-5.7	prunasin	0
1332	MOL001366	-4.8	MNN	439767
1333	MOL001367	-4.3	[(2S,3R,4S,5S,6R)-3,4,5-trihydroxy-6-(hydroxymethyl)oxan-2-yl] (E)-3-(4-hydroxyphenyl)prop-2-enoate	14158117
1334	MOL001368	-5.7	3-O-p-coumaroylquinic acid	0
1335	MOL001369	-6	Grandidentatin	52041673
1336	MOL001370	-7	[2-[(2S,3R,4S,5S,6R)-3,4,5-trihydroxy-6-(hydroxymethyl)oxan-2-yl]oxyphenyl]methyl (E)-3-(3,4-dihydroxyphenyl)prop-2-enoate	23872119
1337	MOL001371	-6.1	Populoside_qt	0
1338	MOL001372	-5.6	beta-D-Glucopyranoside, 2-((benzoyloxy)methyl)-4-hydroxyphenyl	117440
1339	MOL001373	-4.7	Salireposide_qt	12300041
1340	MOL001375	-4.2	4,4-dimethylcyclopent-2-en-1-one	140955
1341	MOL001376	-4.7	Foron	10438
1342	MOL001377	-5	Oxophorone	62374
1343	MOL001378	-4.3	3,5-Dimethylbenzaldehyde	34225
1344	MOL001379	-4	(4S)-4-hydroxy-3,5,5-trimethylcyclohex-2-en-1-one	11367121
1345	MOL001380	-4.9	Allyl heptoate	8878
1346	MOL001381	-3.6	Isodecanoic acid	111470
1347	MOL001382	-5.3	Methylheptadienone	5370101
1348	MOL001383	-3.9	ZINC04661833	7312691
1349	MOL001384	-4.7	(E)-4-[(1R,6S)-2,2,6-trimethyl-7-oxabicyclo[4.1.0]heptan-1-yl]but-3-en-2-one	10798423
1350	MOL001385	-4.4	9-Oxononanoic acid	75704
1351	MOL001386	-3.6	Methyl laurate	8139
1352	MOL001387	-7.7	(7aS)-4,4,7a-trimethyl-6,7-dihydro-5H-benzofuran-2-one	157995
1353	MOL001388	-5.8	(+)-Ledol	92812
1354	MOL001389	-7.4	n-heptanal	0
1355	MOL001390	-6.2	49070_FLUKA	12304985
1356	MOL001391	-5.4	3-Oxo-.beta.-ionone	5363876
1357	MOL001392	-7.2	Methyl myristate	31284
1358	MOL001393	-7.9	myristic acid	11005
1359	MOL001394	-7.6	Oktadekan	11635
1360	MOL001395	-7.7	2,6,10,14-tetramethylhexadecane	0
1361	MOL001396	-7.3	PENTADECYLIC ACID	13849
1362	MOL001397	-6.9	cis-Hept-2-enal	5362616
1363	MOL001398	-4.9	Methyllinolenate	5319706
1364	MOL001399	-4.3	TWT	12405
1365	MOL001400	-6.7	4,8,12,16-tetramethylheptadecan-4-olide	0
1366	MOL001401	-7.1	HEXACOSANE	12407
1367	MOL001402	-6.9	Octacosane	12408
1368	MOL001403	-6.2	ERUCAMIDE	5365371
1369	MOL001404	-8.6	Pentatriacontane	12413
1370	MOL001405	-6.6	crocin I	0
1371	MOL001406	-6.1	crocetin	5281232
1372	MOL001407	-4.5	Crocin 2	0
1373	MOL001408	-7.1	4-(beta-D-Glucopyranosyloxy)-2,6,6-trimethyl-1-cyclohexene-1-carboxaldehyde	130796
1374	MOL001409	-5.8	picrocrocin_qt	25201359
1375	MOL001410	-6.9	Zeaxanthin	5280899
1376	MOL001411	-6.9	helichrysoside	0
1377	MOL001412	-5.4	crosatoside A	0
1378	MOL001413	-6.7	carthamin	0
1379	MOL001414	-4.6	safflor yellow A	0
1380	MOL001415	-4.7	Kaempferol-3-glucoside	0
1381	MOL001416	-4.7	beta-Phorone	10108
1382	MOL001417	-4.3	OCTENAL	5283324
1383	MOL001418	-7.4	galeopsin	0
1384	MOL001420	-5.4	ZINC04073977	9801811
1385	MOL001421	-7.1	preleoheterin	0
1386	MOL001422	-7.8	iso-preleoheterin	0
1387	MOL001423	-7.4	isorhamnetin-3-o-beta-d-rutinoside	0
1388	MOL001424	-6.7	isorhamnetin,3-o-rutinoside	0
1389	MOL001425	-4.1	isorhamnetin,3-o-rutinoside_qt	0
1390	MOL001426	-5.5	Hispanolone	5458747
1391	MOL001427	-7.3	leojaponin	0
1392	MOL001428	-6.7	ACon1_000342	14237626
1393	MOL001429	-6.8	2,6-Dimethoxyquinol	96038
1394	MOL001430	-4.9	leonuriside,b	0
1395	MOL001431	-6.7	melatonin	0
1396	MOL001433	-7.5	isoleosibirin	0
1397	MOL001434	-7.8	quercetin 3-o-rhamnopyranosyl_qt	0
1398	MOL001436	-6.6	leonuride	46227138
1399	MOL001437	-6.9	leonurinine_qt	0
1400	MOL001438	-7.1	leosibiricin	0
1401	MOL001439	-7.3	arachidonic acid	444899
1402	MOL001441	-4.3	4-Guanidinobutanoate	25200642
1403	MOL001442	-6.4	phytol	5280435
1404	MOL001443	-6.8	4-Guanidino-1-butanol	5317848
1405	MOL001444	-6.3	LC 5504	0
1406	MOL001445	-4.8	Leonurine	161464
1407	MOL001446	-7.5	Cholanoic acid	92803
1408	MOL001447	-1.9	oleanolic acid	14208454
1409	MOL001448	-7.5	arjunetin	0
1410	MOL001449	-7.1	arjunetin_qt	0
1411	MOL001450	-7.4	Lacceric acid	19255
1412	MOL001452	-7.4	protocatechualdehyde	8768
1413	MOL001453	-6	Rosmarinate	639655
1414	MOL001454	-7.4	berberine	0
1415	MOL001455	-5.1	(S)-Canadine	0
1416	MOL001456	-7.3	citric acid	19782904
1417	MOL001457	-8.9	columbamine	72310
1418	MOL001458	-5.7	coptisine	0
1419	MOL001459	-7.9	corysamine	0
1420	MOL001460	-6.9	Cryptopin	0
1421	MOL001461	-7.3	Dihydrochelerythrine	485077
1422	MOL001462	-6.7	Dihydrochelirubine	0
1423	MOL001463	-5.3	Dihydrosanguinarine	0
1424	MOL001464	-4.9	histamine	774
1425	MOL001465	-4.8	chelamidine	15160109
1426	MOL001466	-7	(+/-)-Homochelidonine	164609
1427	MOL001467	-4.9	Luteanin	10143
1428	MOL001468	-6.5	MLT	222656
1429	MOL001469	-4.1	methoxychelidonine	0
1430	MOL001470	-3.8	NME	6329
1431	MOL001471	-4.7	oxychleidonine	0
1432	MOL001472	-4.3	chelamine	0
1433	MOL001473	-5.1	rhoeadine	0
1434	MOL001474	-4.4	sanguinarine	0
1435	MOL001475	-4.6	beta-Isosparteine	0
1436	MOL001476	-4	(S)-Stylopine	0
1437	MOL001477	-5.5	tyramine	5610
1438	MOL001478	-4.5	toddaline	2703
1439	MOL001479	-5	chelidimerine	0
1440	MOL001480	-4	Jerva acid	7431
1441	MOL001481	-4.9	chelidonine	0
1442	MOL001482	-8.5	chelilutine	443720
1443	MOL001483	-5.1	bocconine	0
1444	MOL001484	-6.4	Inermine	0
1445	MOL001485	-7.9	2,2-dimethyl-3-(3,7,12,16,20-pentamethyl-3,7,11,15,19-heneicosapentaenyl)-oxirane	0
1446	MOL001486	-5.7	4,8,12,16-teramethylheptadecan-4-olide	0
1447	MOL001487	-7.3	FITONE	1810796
1448	MOL001488	-7.5	Sobatum	6744
1449	MOL001490	-7.9	bis[(2S)-2-ethylhexyl] benzene-1,2-dicarboxylate	7057920
1450	MOL001491	-7.9	(-)-(7R,8S)-Dihydrodehydrodiconiferyl alcohol	5274623
1451	MOL001492	-8.2	Ethyl icosanoate	29009
1452	MOL001493	-7.2	ETHYL MARGARATE	26397
1453	MOL001494	-7.1	Mandenol	5282184
1454	MOL001495	-6.8	Ethyl linolenate	6371716
1455	MOL001496	-6.3	ETHYLMYRISTATE	31283
1456	MOL001497	-6.8	Ethylpentadecanoate	38762
1457	MOL001498	-6.6	Ethyl stearate	8122
1458	MOL001499	-8	Ethyl tetracosanate	141135
1459	MOL001500	-6.2	LOLIOLIDE	100332
1460	MOL001501	-7.1	Daturic acid	10465
1461	MOL001502	-6.8	neophytadiene	0
1462	MOL001503	-6.1	phytadiene	0
1463	MOL001504	-7.8	(E,7R,11S)-3,7,11,15-tetramethylhexadec-2-en-1-ol	9971827
1464	MOL001505	-8.1	Pyracrenic acid	6439576
1465	MOL001506	-8	Supraene	638072
1466	MOL001507	-8	stigmast-4-en-3-one	0
1467	MOL001508	-7	Isolactucerol	115250
1468	MOL001509	-6.9	ZINC01081275	5498521
1469	MOL001510	-6.3	24-epicampesterol	5283637
1470	MOL001511	-7.2	(E)-1-((E)-2-(2,6-dicarboxy-2,3-dihydropyridin-4(1H)-ylidene)ethylidene)-6-hydroxy-5-((2S,3R,4S,5S,6R)-3,4,5-trihydroxy-6-(hydroxymethyl)tetrahydro-2H-pyran-2-yloxy)indolinium-2-carboxylate	0
1471	MOL001512	-6.8	amaranthin_qt	0
1472	MOL001513	-6.9	amaranthin	0
1473	MOL001514	-7.1	gomphrenin V	0
1474	MOL001515	-7.3	gomphreninI	0
1475	MOL001516	-6.7	7,9-dihydroxy-6-(4-hydroxyphenyl)pyrano[2,3-f][1,3]benzodioxol-8-one	9883305
1476	MOL001517	-6.8	isogomphreninI	0
1477	MOL001518	-7.2	isogomphreninI_qt	0
1478	MOL001519	-7.4	isogomphreninII	0
1479	MOL001520	-7.2	isogomphreninIII	0
1480	MOL001521	-6.9	ceanothic acid	0
1481	MOL001522	-7.5	(S)-Coclaurine	160487
1482	MOL001523	-7.1	cyclic adenosine 3',5'-monophosphate(cAMP)	0
1483	MOL001524	-6.6	eleutheroside A	0
1484	MOL001525	-6.8	Daucosterol	0
1485	MOL001526	-7.7	jujuboside A	0
1486	MOL001527	-7.1	jujuboside A_qt	0
1487	MOL001528	-7.1	jujuboside B	0
1488	MOL001529	-7.3	jujuboside B_qt	0
1489	MOL001530	-5.7	n-methylasimilobine	0
1490	MOL001531	-6.3	dl-Nuciferine	22156
1491	MOL001532	-6.4	phytosterol	12303666
1492	MOL001533	-6.9	sanjoinine A	0
1493	MOL001534	-6.2	sanjoinine B	0
1494	MOL001535	-5.2	sanjoinine D	0
1495	MOL001536	-8.6	sanjoinine F	0
1496	MOL001537	-6	sanjoinine G1	0
1497	MOL001538	-6.5	(2S,3S)-N-[(1S)-1-carbamoyl-3-methyl-butyl]-2-[[(2S)-2-dimethylamino-3-phenyl-propanoyl]amino]-3-(4-formylphenoxy)-4-methyl-valeramide	11135311
1498	MOL001539	-5.7	sanjoinenine	0
1499	MOL001540	-4.1	Spinosin	155692
1500	MOL001541	-5	4H-Benzopyran-4-one, 6-beta-D-glucopyranosyl-5-hydroxy-2-(4-hydroxyphenyl)-7-methoxy-	124034
1501	MOL001542	-4.1	swertisin	0
1502	MOL001543	-4.3	Vicenin-2	442664
1503	MOL001544	-6.2	zivulgarin	0
1504	MOL001545	-4.7	zivulgarin_qt	0
1505	MOL001546	-5.6	zizyphusine	0
1506	MOL001547	-4.7	6'-p-coumaroylspinosin	0
1507	MOL001548	-5.7	6'-sinapoylspinosin	0
1508	MOL001549	-5.7	alphitolic acid	0
1509	MOL001550	-4.4	amphibine D	0
1510	MOL001551	-5.3	Trochol	72326
1511	MOL001552	-4.9	OIN	154417
1512	MOL001553	-6.2	atroscine	0
1513	MOL001554	-5.3	Scopolamine	0
1514	MOL001555	-5.8	ZINC03996196	7299790
1515	MOL001556	-4.9	Isocaryophyllene	5281522
1516	MOL001557	-6.1	CIS-DECAHYDRONAPHTHALENE	7044
1517	MOL001558	-4.8	sesamin	72307
1518	MOL001559	-4.4	piperlonguminine	5320621
1519	MOL001560	-6.1	pipernonaline	0
1520	MOL001561	-5.8	dehydropipernonaline	0
1521	MOL001562	-5.1	Nonadecene	29075
1522	MOL001563	-4	piperundecalidine	0
1523	MOL001564	-5.9	PIP	8082
1524	MOL001565	-6.1	HEPTADECENE	23217
1525	MOL001566	-4.5	calarene	15560279
1526	MOL001567	-3.5	2,4-Dimethoxytoluene	96403
1527	MOL001568	-4.7	2-Diazo-2,3-dihydro-3-methyl-1H-inden-1-one	0
1528	MOL001569	-5.1	3-phenylundecane	0
1529	MOL001570	-6.9	1,4,7,-Cycloundecatriene, 1,5,9,9-tetramethyl-, Z,Z,Z-	5368784
1530	MOL001571	-5.3	4-[(1-Carboxy-2-methylbutyl)amino]-2(1H)-pyrimidinone	0
1531	MOL001572	-6.9	8-Heptadecene	5364555
1532	MOL001573	-4.9	Methyl hydrocinnamate	7643
1533	MOL001574	-4.2	Bicyclo[3. 2. 2]non-6-en-3-one	0
1534	MOL001575	-6.1	cedryl acetate	0
1535	MOL001576	-7	(2R,4aR,8aR)-2-methyldecalin	12816526
1536	MOL001577	-5.9	Dodecahydropyrido [1,2-b]isoquinolin -6-one	0
1537	MOL001578	-6	Hypnon	7410
1538	MOL001579	-7.5	germacrene	0
1539	MOL001580	-6.4	Piperonal	8438
1540	MOL001581	-7.5	Isobutylisovalerate	11514
1541	MOL001582	-4.7	Isolongifolene epoxide	0
1542	MOL001583	-5.7	Lawsone	6755
1543	MOL001584	-6.2	[(3S)-3,7-dimethylocta-1,6-dien-3-yl] propanoate	1616358
1544	MOL001585	-5.9	9,17-OCTADECADIENAL (Z)	5365667
1545	MOL001586	-5.7	N-(2,5-dimethoxyphenyl)-4-methoxybenzamide	532276
1546	MOL001587	-5.7	(E)-5-(4-hydroxy-3-methoxy-phenyl)-1-piperidino-pent-2-en-1-one	11630663
1547	MOL001588	-6.5	N-isobutyleicosa-2(E),4(E),8(Z)-trienamide	0
1548	MOL001589	-5.9	N-Isobutyl-2,4-icosadienamide	6441067
1549	MOL001590	-5.6	N-isobutyl-decatrans-2-trans-4-dienamide	0
1550	MOL001591	-6.3	p-Amino-o-cresol	76081
1551	MOL001592	-6.2	piperine	638024
1552	MOL001593	-5.6	Piperitenone	381152
1553	MOL001594	-5.3	Pisatin	0
1554	MOL001595	-5	sesamol	68289
1555	MOL001596	-4.1	tetradecadiene-1,13	30875
1556	MOL001597	-4.4	Tetradecahydro-1-methylphenanthrene	0
1557	MOL001598	-6.1	Undulatone	0
1558	MOL001599	-4	α-cubebol	0
1559	MOL001600	-7.1	copaene	0
1560	MOL001601	-6.1	1,2,5,6-tetrahydrotanshinone	0
1561	MOL001602	-6.5	1,4-cadinadiene	50986185
1562	MOL001603	-7.3	demethoxycurcumin	0
1563	MOL001604	-5.4	Linalool	0
1564	MOL001605	-7.1	cis-2-Decalone	246289
1565	MOL001606	-3.8	BB_NC-0668	9855795
1566	MOL001607	-5.8	ZINC03982454	11870467
1567	MOL001608	-5.2	delta-elemene	12309449
1568	MOL001609	-5.1	Cyclodecene, 1-methyl-	5367581
1569	MOL001610	-6.5	sylvatine	0
1570	MOL001611	-7.1	dihydropiperlonguminine	12682184
1571	MOL001612	-6.4	PIPERONYLIC ACID	7196
1572	MOL001614	-6.1	(E,E,E)-11-(1,3-Benzodioxol-5-yl)-N-(2-methylpropyl)-2,4,10-undecatrienenamide	6453083
1573	MOL001615	-6.2	Cyclopentadecane	67525
1574	MOL001616	-7.7	1-[1-oxo-9(3, 4-methylenedioxyphenyl)-2E,8E-nonadienyl] pyrrolidine	0
1575	MOL001617	-4.4	guineensine	0
1576	MOL001618	-4.5	Pellitorin	5318516
1577	MOL001619	-5	UPL	12401
1578	MOL001620	-5.9	Pentadecene	25913
1579	MOL001621	-5.4	l-undecylenyl-3,4-methylenedioxybenzene	0
1580	MOL001622	-4	1-Tetradecene	14260
1581	MOL001623	-4.4	Phlorizin	6072
1582	MOL001624	-6.4	Phloretol	4788
1583	MOL001625	-6.1	Phorbol caprate, tiglate	0
1584	MOL001626	-6.6	Phrymarolin-II	0
1585	MOL001627	-6.9	[(1R,5S)-8-methyl-8-azabicyclo[3.2.1]octan-3-yl] (E)-2-methylbut-2-enoate	0
1586	MOL001628	-6.5	3-(3,4-dihydroxyphenyl)-1-(5-hydroxy-2,2-dimethylchromen-6-yl)propan-1-one	11473265
1587	MOL001629	-6.5	BEO	637090
1588	MOL001630	-6	Crotonoside	65085
1589	MOL001631	-7.3	Erucic acid	5281116
1590	MOL001632	-7.3	Isoguanine	76900
1591	MOL001633	-6.4	AIDS161753	0
1592	MOL001634	-6.1	Phorbol acetate, caprate	0
1593	MOL001635	-4.9	AIDS161963	0
1594	MOL001636	-5.9	phorbol-12-butyrate-13-laurate	0
1595	MOL001637	-5.2	phorbol-12-tiglate-13-laurate	0
1596	MOL001638	-6.2	Phorbol	0
1597	MOL001639	-5.7	Tiglic acid	125468
1598	MOL001640	-7.7	NON	2969
1599	MOL001641	-6.4	METHYL LINOLEATE	5284421
1600	MOL001642	-5.7	Crotonside	0
1601	MOL001643	-6.3	Croweacin	5316141
1602	MOL001644	-6	Dodecanal	8194
1603	MOL001645	-6.3	Linoleyl acetate	5319042
1604	MOL001646	-6.3	2,3-dimethoxy-6-methyanthraquinone	0
1605	MOL001648	-6.4	genipin	442424
1606	MOL001649	-6.7	2-hydroxy-3-methylanthraquinone	10889963
1607	MOL001650	-3.3	E-6-O-p-methoxycinnamoyl scandoside methyl ester	0
1608	MOL001651	-4.4	E-6-O-p-methoxycinnamoyl scandoside methyl ester_qt	0
1609	MOL001652	-6.9	1H-2,6-dioxacyclopent(cd)inden-1-one, 4-((acetyloxy)methyl)-5-(beta-D-glucopyranosyloxy)-2a,4a,5,7b-tetrahydro-, (2aS-(2aalpha,5alpha,7balpha))-	0
1610	MOL001653	-6	asperuloside_qt	0
1611	MOL001654	-6.2	Oleanolic acid-28-O-beta-D-glucopyranoside	0
1612	MOL001655	-7.7	oleanolic acid-3-O-β-D-glucuronopyranoside_qt	25728252
1613	MOL001656	-7.1	(1S,4aS,5R,7aS)-5-hydroxy-7-methylol-1-[(2S,3R,4S,5S,6R)-3,4,5-trihydroxy-6-methylol-tetrahydropyran-2-yl]oxy-1,4a,5,7a-tetrahydrocyclopenta[d]pyran-4-carboxylic acid	21602023
1614	MOL001657	-5	scandoside_qt	0
1615	MOL001658	-6.4	3'-Hydroxyanethole	5314180
1616	MOL001659	-5.9	Poriferasterol	5281330
1617	MOL001660	-6.2	p-MCA	699414
1618	MOL001661	-5.9	Scandoside methyl ester	442433
1619	MOL001662	-5.4	scandoside_qt	71577496
1620	MOL001663	-7.8	(4aS,6aR,6aS,6bR,8aR,10R,12aR,14bS)-10-hydroxy-2,2,6a,6b,9,9,12a-heptamethyl-1,3,4,5,6,6a,7,8,8a,10,11,12,13,14b-tetradecahydropicene-4a-carboxylic acid	11869658
1621	MOL001664	-6.6	deacetylasperulosidic acid	12315350
1622	MOL001665	-5.7	deacetylasperulosidic acid _qt	0
1623	MOL001666	-6.7	Deacetyl asperulosidic acid methyl ester	6325021
1624	MOL001667	-5	deacetyl asperuloside acid_qt	0
1625	MOL001668	-5.4	Geniposidic acid	443354
1626	MOL001669	-5.3	geniposidie acid_qt	0
1627	MOL001670	-5.1	2-methoxy-3-methyl-9,10-anthraquinone	10514946
1628	MOL001671	-7.4	Digitolutein	160475
1629	MOL001672	-7.9	Hexylthiol	8106
1630	MOL001673	-6.7	2-Ethyl-5-methylfuran	74346
1631	MOL001674	-7.6	Villosolside	0
1632	MOL001675	-7.2	Villosol	0
1633	MOL001676	-6.5	Vilmorrianine C	0
1634	MOL001677	-5.9	asperglaucide	13855373
1635	MOL001678	-6.4	bolusanthol B	0
1636	MOL001679	-6.6	(1S,4S)-1-isopropyl-4-methyl-3-bicyclo[3.1.0]hexanone	6432452
1637	MOL001680	-4.5	Loganin	87691
1638	MOL001681	-5.1	methyl (1R,4aS,6S,7R,7aS)-1,6-dihydroxy-7-methyl-1,4a,5,6,7,7a-hexahydrocyclopenta[d]pyran-4-carboxylate	10466307
1639	MOL001682	-4.8	(1S,4aS,6R,8S,8aS)-6-hydroxy-8-methyl-1-[(2S,3R,4S,5S,6R)-3,4,5-trihydroxy-6-methylol-tetrahydropyran-2-yl]oxy-1,4a,5,6,8,8a-hexahydropyrano[4,3-d]pyran-4-carboxylic acid methyl ester	11228693
1640	MOL001683	-5.6	morroniside_qt	0
1641	MOL001684	-7.1	6-isoquinolylamine	588991
1642	MOL001685	-4.1	orotinin	0
1643	MOL001686	-6.7	patrinalloside	0
1644	MOL001687	-4.6	Patrinoside-aglycone	3059326
1645	MOL001689	-7.9	acacetin	5280442
1646	MOL001690	-7.2	Inositol-b	892
1647	MOL001691	-7	vitamin c	54670067
1648	MOL001692	-6.8	beta-D-Apiose	441474
1649	MOL001694	-6.9	Perillyl alcohol	369312
1650	MOL001695	-6.4	Quercimeritrin (6CI,7CI,8CI)	5282160
1651	MOL001696	-4.8	Morusin	5281671
1652	MOL001697	-4.8	Sinoacutine	0
1653	MOL001698	-5.4	Clei B	119458
1654	MOL001699	-7.8	Diphyllin	100492
1655	MOL001700	-6.6	deoxypodophyllotoxin	345501
1656	MOL001701	-5.9	7-[(2S)-2,3-dihydroxypropyl]-1,3-dimethylpurine-2,6-dione	688352
1657	MOL001702	-6.3	dysoanthraquinone	0
1658	MOL001703	-6	4-[(2R,3S,4S)-4-[(S)-hydroxy-(3-hydroxy-5-methoxyphenyl)methyl]-3-(hydroxymethyl)oxolan-2-yl]-2-methoxyphenol	16109834
1659	MOL001704	-7.9	E-7-Tetradecenol	5362726
1660	MOL001705	-7.3	Neryl isovalerate	5362830
1661	MOL001706	-6.4	2,6-dimethyl-3,7-octadiene-2,6-diol	0
1662	MOL001707	-6.5	24190-29-2	638013
1663	MOL001708	-5.2	picropodophyllone	1618391
1664	MOL001709	-5.6	methyl (2E,4E)-hexadeca-2,4-dienoate	6443015
1665	MOL001710	-4.1	picropodophyllin	72435
1666	MOL001711	-7.4	3,7,11-trimethyl-1-dodecanol	12944527
1667	MOL001712	-7	PGB	161177
1668	MOL001713	-7.3	(5R,5aR,8aR,9S)-5-hydroxy-9-(3,4,5-trimethoxyphenyl)-5a,6,8a,9-tetrahydro-5H-isobenzofurano[5,6-f][1,3]benzodioxol-8-one	11047943
1669	MOL001714	-6.9	podophyllotoxin	10607
1670	MOL001715	-5.7	Podophyllotoxone	443014
1671	MOL001716	-4.5	4'-Demethylpodophyllotoxin	122667
1672	MOL001717	-4.3	PELTATIN B	92122
1673	MOL001718	-3.8	cis-1,3-dimethyl-cyclohexanol	13435948
1674	MOL001719	-3.4	2-[(2S,5R)-5-ethenyl-5-methyloxolan-2-yl]propan-2-ol	11116492
1675	MOL001720	-5.1	4-hydroxy-1H-indole-3-carbaldehyde	9815282
1676	MOL001721	-5.6	Isaindigodione	0
1677	MOL001722	-4.9	2-O-beta-D-glucopyranosyl-2H-1,4-benzoxazin-3(4H)-one	38356372
1678	MOL001723	-4.1	2-O-beta-D-glucopyranosyl-2H-1,4-benzoxazin-3(4H)-one_qt	40532717
1679	MOL001724	-4.5	2-O-beta-D-glucopyranosyl-4-hydroxy-2H-1,4-benzoxazin-3(4H)-one	0
1680	MOL001725	-3.9	2-O-beta-D-glucopyranosyl-4-hydroxy-2H-1,4-benzoxazin-3(4H)-one_qt	40572506
1681	MOL001726	-4.1	pinoresinol-4-O-beta-D-apiosyl-beta-D-glucopyranoside	0
1682	MOL001727	-5.8	3-[ 2′ -( 5′ - hydroxymethyl) furyl ] -1 ( 2H) -isoquinolinone-7-O-BETA-D-glucoside	0
1683	MOL001728	-6.9	3-[ 2′ -( 5′ - hydroxymethyl) furyl ] -1 ( 2H) -isoquinolinone-7-O-BETA-D-glucoside_qt	0
1684	MOL001729	-6.1	Crysophanol	10208
1685	MOL001730	-5.2	6-Hydroxyindole	524508
1686	MOL001731	-7.5	Dextrin Corn	79025
1687	MOL001732	-6.6	IFP	753
1688	MOL001733	-7.1	EUPATORIN	97214
1689	MOL001734	-6.8	3-[[(2R,3R,5R,6S)-3,5-dihydroxy-6-(1H-indol-3-yloxy)-4-oxooxan-2-yl]methoxy]-3-oxopropanoic acid	641608
1690	MOL001735	-5.6	Dinatin	5281628
1691	MOL001736	-6.1	(-)-taxifolin	712316
1692	MOL001737	-5.2	ICO	69867
1693	MOL001738	-5.8	MLI	23511544
1694	MOL001739	-4.5	zoomaric acid	445638
1695	MOL001740	-5.1	4-Methylpentyl isothiocyanate	519452
1696	MOL001741	-6.9	3-Butenyl isothiocyanate	76922
1697	MOL001742	-5.4	ASO	64960
1698	MOL001743	-5.5	1-[(2R,3S,4S,5S)-3,4-dihydroxy-5-(hydroxymethyl)oxolan-2-yl]pyrimidine-2,4-dione	7059439
1699	MOL001744	-5.5	uracil	1174
1700	MOL001745	-7.2	Methyl vaccenate	5364432
1701	MOL001746	-4.9	ELD	5283387
1702	MOL001747	-5	Tetracosane	12592
1703	MOL001748	-7.5	methyl (E)-octadec-8-enoate	5364422
1704	MOL001749	-6.2	ZINC03860434	7057921
1705	MOL001750	-5.6	glucobrassicin	0
1706	MOL001751	-5	glucobrassicin_qt	25202091
1707	MOL001752	-6.5	EUG	332
1708	MOL001753	-6	2-Methoxy-4-vinylphenol	0
1709	MOL001754	-6.6	2-Methoxy-4-vinylphenol_qt	0
1710	MOL001755	-6.3	24-Ethylcholest-4-en-3-one	5484202
1711	MOL001756	-5	quindoline	98912
1712	MOL001757	-7	GUN	764
1713	MOL001758	-6	Hydroxyterephthalic acid	97257
1714	MOL001759	-7.3	Methyl indole-3-carboxylate	589098
1715	MOL001760	-7.4	Myronate	6911854
1716	MOL001761	-7.2	sinigrin	45479598
1717	MOL001762	-3.9	3-Formylindole	10256
1718	MOL001763	-5.6	3-(2-hydroxyphenyl)quinazolin-4-one	611001
1719	MOL001764	-6.4	4-Quinazolone	63112
1720	MOL001765	-5.5	2-(1-methoxyindol-3-yl)acetonitrile	11954881
1721	MOL001766	-4.7	5-hydroxyoxindole	76955
1722	MOL001767	-6.7	hydroxyindirubin	0
1723	MOL001768	-8.1	Sumiki's acid	80642
1724	MOL001769	-5.7	beta-sitosterol dodecantate	0
1725	MOL001770	-7.2	beta-Sitosterol-alpha-glucoside	12309077
1726	MOL001771	-4.4	poriferast-5-en-3beta-ol	457801
1727	MOL001772	-6.7	Dihydro-beta-ionone	519382
1728	MOL001773	-5.9	indole	798
1729	MOL001774	-7.3	Ineketone	188456
1730	MOL001775	-6.6	Isoacolamone	71587143
1731	MOL001776	-8.5	Kingiside	0
1732	MOL001777	-7.8	Kingiside_qt	0
1733	MOL001778	-5.5	Sinapaldehyde	5280802
1734	MOL001779	-5.9	Sinoacutine	0
1735	MOL001780	-6.7	WV	6923516
1736	MOL001781	-6.7	Indigo	5318432
1737	MOL001782	-5.1	(2Z)-2-(2-oxoindolin-3-ylidene)indolin-3-one	5318433
1738	MOL001783	-6.1	2-(9-((3-methyl-2-oxopent-3-en-1-yl)oxy)-2-oxo-1,2,8,9-tetrahydrofuro[2,3-h]quinolin-8-yl)propan-2-yl acetate	0
1739	MOL001784	-5.2	1-thiocyanato-2-hydroxy-3-butene	0
1740	MOL001785	-7.1	ISN	7054
1741	MOL001786	-7.4	(+)-isolariciresinol	12311071
1742	MOL001787	-8.5	ADO	60961
1743	MOL001788	-4.2	adenine	190
1744	MOL001789	-5.7	isoliquiritigenin	638278
1745	MOL001790	-4.3	Linarin	5317025
1746	MOL001791	-6.4	2,3-dihydro-4-hydroxy-2-oxo-indole-3-acetonitrile	60156058
1747	MOL001792	-4.1	DFV	114829
1748	MOL001793	-4.4	(E)-2-[(3-indole)cyanomethylene-]-3-indolinone	0
1749	MOL001794	-4.3	MAE	444266
1750	MOL001795	-3.9	Neoglucobrassicin	0
1751	MOL001796	-4.4	Neoglucobrassicin_qt	0
1752	MOL001797	-6.2	(2S)-7-[(2S,3R,4S,5S,6R)-4,5-dihydroxy-6-methylol-3-[(2S,3R,4R,5R,6S)-3,4,5-trihydroxy-6-methyl-tetrahydropyran-2-yl]oxy-tetrahydropyran-2-yl]oxy-5-hydroxy-2-(3-hydroxy-5-methoxy-phenyl)chroman-4-one	24721685
1753	MOL001798	-5.4	neohesperidin_qt	42607889
1754	MOL001799	-4.7	Pyropheophorbide α Methyl Ester	0
1755	MOL001800	-6.4	rosasterol	0
1756	MOL001801	-6.2	salicylic acid	338
1757	MOL001802	-4.9	Benzouracil	64048
1758	MOL001803	-6.4	Sinensetin	145659
1759	MOL001804	-5.1	Stigmasta-5,22-diene-3beta,7alpha-diol	0
1760	MOL001805	-7.6	1-methoxyindole-3-carbaldehyde	398554
1761	MOL001806	-7.4	Stigmasta-5,22-diene-3beta,7beta-diol	0
1762	MOL001807	-5.3	Cedar acid	10742
1763	MOL001808	-4.7	tryptanthrin	73549
1764	MOL001809	-7.3	(24R)-Ethyl-3beta,5alpha,6beta-trihydroxycholan	0
1765	MOL001810	-6.6	6-(3-oxoindolin-2-ylidene)indolo[2,1-b]quinazolin-12-one	3035728
1766	MOL001811	-6.8	VTO	3032313
1767	MOL001812	-6.5	2,5-dihydroxy-indole	45082883
1768	MOL001813	-5	(E)-henicos-10-ene	5364553
1769	MOL001814	-5.7	(E)-3-(3,5-dimethoxy-4-hydroxy-benzylidene)-2-indolinone	0
1770	MOL001815	-4.5	1-Tricosene	181154
1771	MOL001816	-7.8	Amide HPL	69421
1772	MOL001817	-6	Methyl stearate	8201
1773	MOL001818	-7.5	Methyl palmitelaidate	638303
1774	MOL001819	-5	METHYL PENTADECANOATE	23518
1775	MOL001820	-7.4	(E)-3-(3,5-dimethoxy-4-hydroxyb-enzylidene)-2-indolinone	0
1776	MOL001821	-6.5	Methyl 2-ethylhexyl phthalate	0
1777	MOL001822	-6.2	5-(methoxymethyl)-2-furoic acid	1125227
1778	MOL001823	-5.5	isatan B	0
1779	MOL001824	-5.7	Indole-3-acetonitrile-6-O-beta-D-glucopyranoside	5318434
1780	MOL001825	-5.3	indole-3-acetonitrile-6-o-β-D-glucopyranoside_qt	0
1781	MOL001826	-4.9	Indican, plant	441564
1782	MOL001827	-6.7	Indoxyl	50591
1783	MOL001828	-6	3-[(3,5-dimethoxy-4-oxo-1-cyclohexa-2,5-dienylidene)methyl]-2,4-dihydro-1H-pyrrolo[2,1-b]quinazolin-9-one	10405595
1784	MOL001829	-5.9	Glucofrangulin	99649
1785	MOL001830	-4.3	(E)-4-(4-hydroxy-3,5-dimethoxyphenyl)but-3-en-2-one	10727728
1786	MOL001831	-4.4	HX	790
1787	MOL001832	-4.5	1-sulpho-3-indolylmethyl-glucosinolate	0
1788	MOL001833	-5.4	Glucobrassicin-1-Sulfonate_qt	0
1789	MOL001834	-5.7	(+)-Lariciresinol-4-beta-D-glucopyranoside	11972394
1790	MOL001835	-2.6	BB_NC-1530	677114
1791	MOL001836	-5.3	n-butyl-β-D-fructopyronoside	50914217
1792	MOL001837	-6	Methyl-p-coumarate	5319562
1793	MOL001838	-6	Dipalmitin	68149
1794	MOL001840	-4.4	(+)-1-Lariciresinol-4'-beta-D-glucopyranoside	0
1795	MOL001841	-4.7	IES	802
1796	MOL001842	-5.7	Pinoresinol	73399
1797	MOL001843	-5.7	HBA	126
1798	MOL001844	-5	clemastanin B	0
1799	MOL001845	-5.8	clemastanin B_qt	56850102
1800	MOL001846	-6.8	1,2,3,4,5,6,7,8-octahydro-1-methylphenanthrene	0
1801	MOL001847	-7.5	2-Isopropenyl-1,3,5-trimethylbenzene	518986
1802	MOL001848	-8	1,3,5-tri(ethenyl)-2,4,6-triethylbenzene	614550
1803	MOL001849	-5.3	2,6-dimethyl-6-nitro-2-hepten-4-one	557916
1804	MOL001850	-8.3	Izoforon	6544
1805	MOL001851	-8.1	3-Phenyl-4-azafluorene	618317
1806	MOL001852	-6.9	4-(3-methylbut-2-enyl)-1H-indole	598515
1807	MOL001853	-7	2-Acetyl-6-methoxynaphthalene	77506
1808	MOL001854	-6.7	6-methyl-3-heptanol	0
1809	MOL001855	-7.6	octadec-7-enoic acid	5282756
1810	MOL001856	-4.2	Fleet-X	7947
1811	MOL001857	-5.4	norcantharidin	0
1812	MOL001858	-4.5	cantharidin	0
1813	MOL001859	-6.1	FMT	18971002
1814	MOL001860	-6.4	2-isobutyl-1,4-dimethylbenzene	41508
1815	MOL001861	-7.5	1,6,8-trimethyl-1,2,3,4-tetrahydronaphthalene	0
1816	MOL001862	-4.6	Cadalin	10225
1817	MOL001863	-4.8	METHYL ISOPALMITATE	21205
1818	MOL001864	-5.3	Benztriazole	7220
1819	MOL001865	-4.5	2, 6-dimethyl-5-nitro-2-hepten-4-one	0
1820	MOL001866	-4.2	Benzene, 1-(2-butenyl)-2,3-dimethyl-	5372817
1821	MOL001867	-6.3	Isovanillin	12127
1822	MOL001868	-5.5	4-Methyllimetol	5354284
1823	MOL001869	-4.1	fernenol	0
1824	MOL001870	-4.1	LUTEOLINIDIN	0
1825	MOL001871	-5.4	simiarenol	12442794
1826	MOL001872	-5	Hollow cylinder protein complex	189045
1827	MOL001873	-5.2	Sobrol A	8434
1828	MOL001874	-3.9	isoarborinol	12305182
1829	MOL001875	-4.5	isochlorogenic,acid	0
1830	MOL001876	-6.8	6-Methoxyflavone	147157
1831	MOL001877	-6.8	Isochlorogenic acid B	0
1832	MOL001878	-7.4	4,5-Di-O-caffeoylquinic acid	6474309
1833	MOL001879	-7	cylindrin	12308619
1834	MOL001880	-5.3	OXL	18676629
1835	MOL001881	-7.2	MBOA	10772
1836	MOL001882	-5.6	Tricine	6992779
1837	MOL001883	-5.5	anemonin	0
1838	MOL001884	-7.3	Omaine	220401
1839	MOL001885	-4.9	Cymarin	0
1840	MOL001886	-7.3	Tar	439655
1841	MOL001887	-7.8	SRT	447315
1842	MOL001888	-6.2	2,2-dimethylcyclohexanol	638180
1843	MOL001889	-4.4	Methyl linolelaidate	5362793
1844	MOL001890	-8.3	octadec-9-ene	5364599
1845	MOL001891	-7.6	9-methylenefluorene	78147
1846	MOL001892	-6.5	Dipropyl phthalate	8559
1847	MOL001893	-7.4	BU3	225936
1848	MOL001894	-7.3	Bicetyl	11008
1849	MOL001895	-7.9	Dibutylphenol	31405
1850	MOL001896	-4.6	bicyclo[3.1.1]hept-2-ene-2-methanol, 6,6-dimethyl-	636475
1851	MOL001897	-7.2	()-trans-Myrtanol	84880
1852	MOL001898	-6.7	Acetyl oxide	7918
1853	MOL001899	-7.2	ZINC02169908	1810797
1854	MOL001900	-7.1	Pulchinenoside A_qt	21672692
1855	MOL001901	-6.3	24-Methylenecycloartanol	0
1856	MOL001902	-6.5	3β,23-dihydroxy-oleana-11,13(18)-dien-28-oic acid	0
1857	MOL001903	-7.7	3β-hydroxy-11-oxo-olean-12-en-28-oic acid	0
1858	MOL001904	-7.4	2 - methyl - 3 - (2 - propenyl) - phenol	19854132
1859	MOL001905	-4	3β-hydroxy-oleana-11,13(18)-dien-28-oic acid?	15226483
1860	MOL001906	-7.8	Methylgallate	7428
1861	MOL001907	-7.1	Progallin A	13250
1862	MOL001908	-6	(Z)-(1S,5R)-beta-pinen-10-yl-beta-vicianoside	0
1863	MOL001909	-5.6	(Z)-(1S,5R)-beta-pinen-10-yl-beta-vicianoside_qt	0
1864	MOL001910	-4.3	11alpha,12alpha-epoxy-3beta-23-dihydroxy-30-norolean-20-en-28,12beta-olide	0
1865	MOL001911	-5	albiflorin R1	0
1866	MOL001912	-6	albiflorin R1_qt	0
1867	MOL001913	-6.4	propyl (2R)-2-hydroxypropanoate	10654258
1868	MOL001914	-5.1	gallotannin	0
1869	MOL001915	-6.5	paeonoside	0
1870	MOL001917	-6.4	(3S,3aR,5S,6S,7aR)-5,6-dihydroxy-3,6-dimethyl-3,3a,4,5,7,7a-hexahydrobenzofuran-2-one	21630941
1871	MOL001918	-4.5	paeoniflorgenone	0
1872	MOL001919	-6.5	(3S,5R,8R,9R,10S,14S)-3,17-dihydroxy-4,4,8,10,14-pentamethyl-2,3,5,6,7,9-hexahydro-1H-cyclopenta[a]phenanthrene-15,16-dione	9841735
1873	MOL001921	-6	Lactiflorin	0
1874	MOL001922	-7.8	2-Hexyl-1-decanol	0
1875	MOL001923	-4.9	[(3S,3aR,6S,7aR)-6-hydroxy-6-methyl-2,5-dioxo-3a,4,7,7a-tetrahydro-3H-benzofuran-3-yl]methyl benzoate	10471123
1876	MOL001924	-6	paeoniflorin	0
1877	MOL001925	-4.4	paeoniflorin_qt	0
1878	MOL001926	-6.3	1,2,3,6-tetra-O-galloylglucose	0
1879	MOL001927	-5.8	albiflorin	0
1880	MOL001928	-5	albiflorin_qt	0
1881	MOL001929	-6.4	alexandrin	0
1882	MOL001930	-6.6	benzoyl paeoniflorin	0
1883	MOL001931	-6.6	4-Chlorobutyric acid	12300
1884	MOL001932	-6.5	galloylpaeoniflorin	0
1885	MOL001933	-6.8	oxypaeoniflorin	0
1886	MOL001934	-7.1	(3R,3aR,6S,7aR)-6-hydroxy-3,6-dimethyl-3a,4,7,7a-tetrahydro-3H-benzofuran-2,5-dione	10081437
1887	MOL001935	-6.2	(3aR,6S,7aR)-6-hydroxy-6-methyl-3-methylene-3a,4,7,7a-tetrahydrobenzofuran-2,5-dione	10375422
1888	MOL001936	-6.4	cis-5-Octen-1-ol	5352837
1889	MOL001937	-7.7	24253-30-3	141082
1890	MOL001938	-6.6	Secoisolariciresinol	65373
1891	MOL001939	-8.9	Alloisoimperatorin	5317436
1892	MOL001940	-7.6	Falcarindiol	5281148
1893	MOL001941	-7.7	Ammidin	10212
1894	MOL001942	-7.5	isoimperatorin	68081
1895	MOL001943	-7.6	lecithin	0
1896	MOL001944	-6.6	Marmesin	334704
1897	MOL001945	-7.9	Majudin	2355
1898	MOL001946	-8.1	Ammijin	216283
1899	MOL001947	-6.7	n-butyl-β-D-fructoufranoside	13386213
1900	MOL001948	-5.1	Nootkatin	238797
1901	MOL001949	-7.1	panaxynol	5281149
1902	MOL001950	-7.2	psoralen	6199
1903	MOL001951	-6.9	Bergaptin	5471349
1904	MOL001952	-7.8	Sinapyl alcohol	5280507
1905	MOL001953	-7.2	Uvadex	4114
1906	MOL001954	-8.1	Xanthotoxol	65090
1907	MOL001955	-7.5	Heriguard	1794427
1908	MOL001956	-7.4	Cnidilin	821449
1909	MOL001957	-8.1	Anemosapogenin	11812750
1910	MOL001958	-7.8	3-O-alpha-L-Arabinopyranosyl-3 beta,23-dihydroxy-lup-20(29)-en-28-oic acid	0
1911	MOL001959	-7.2	3-O-alpha-L-Arabinopyranosyl-3 beta,23-dihydroxy-lup-20(29)-en-28-oic acid_qt	0
1912	MOL001960	-7.3	Anemosapogenin	0
1913	MOL001961	-6.6	Anemoside A3	0
1914	MOL001962	-6.9	Anemoside B4_qt	0
1915	MOL001963	-6.5	Anemoside B4	0
1916	MOL001964	-7.2	Cauloside A	441928
1917	MOL001965	-8.4	Dauricine (8CI)	73400
1918	MOL001966	-7.3	Hederagenin 3-O-arabinoside	0
1919	MOL001967	-4.5	Hederagenin-28-O-beta-D-glucuronopyranosyl-(1-4)-beta-D-glucopyranoside	11721847
1920	MOL001968	-5.9	Hederagenin-28-O-beta-D-glucuronopyranosyl-(1-4)-beta-D-glucopyranoside_qt	0
1921	MOL001969	-4.6	Pulchinenoside A	0
1922	MOL001970	-7	Pulchinenoside C	0
1923	MOL001971	-5.6	Pulchinenoside C_qt	0
1924	MOL001972	-6.5	Pulegone	442495
1925	MOL001973	-5.8	Sitosteryl acetate	5354503
1926	MOL001974	-5.5	[(2S,3R,4S,5S,6R)-3,4,5-trihydroxy-6-[[(2R,3R,4S,5S,6R)-3,4,5-trihydroxy-6-(hydroxymethyl)tetrahydropyran-2-yl]oxymethyl]tetrahydropyran-2-yl] (4aS,6aR,6aS,6bR,8aR,9R,10S,12aR,14bS)-10-[(2S,3R,4S,5S)-4,5-dihydroxy-3-[(2S,3R,4R,5R,6S)-3,4,5-trihydroxy-6-me	21627940
1927	MOL001976	-7.3	androstane-3,11,17-triol	58857078
1928	MOL001977	-5	cernuoside	0
1929	MOL001978	-6.4	Aureusidin	5281220
1930	MOL001979	-5.1	LAN	246983
1931	MOL001980	-8.1	Helixin	73296
1932	MOL001981	-6.5	pulsatilla saponin D	0
1933	MOL001982	-7.3	disacoside B_qt	40469778
1934	MOL001983	-6.9	3beta,23-Dihydroxy-lup-20(29)-ene-28-O-alpha-L-rhamnopyranosyl-(1-4)-beta-D-glucopyranosyl(1-6)-beta-D-glucopyranoside	0
1935	MOL001984	-7.6	3beta,23-Dihydroxy-lup-20(29)-ene-28-O-alpha-L-rhamnopyranosyl-(1-4)-beta-D-glucopyranosyl(1-6)-beta-D-glucopyranoside_qt	0
1936	MOL001985	-6	ZINC01615307	11862128
1937	MOL001986	-4.2	β-sitosterol	0
1938	MOL001987	-5.6	β-sitosterol	0
1939	MOL001988	-4	AIDS045703	466155
1940	MOL001989	-5.7	Anemoside A	0
1941	MOL001990	-5.5	Anemoside B	71307558
1942	MOL001991	-6.2	Anemoside B_qt	0
1943	MOL001993	-5.9	TRICOSANOIC ACID	17085
1944	MOL001994	-6	3-Methylcoumarin	17130
1945	MOL001995	-8	2,5-Furandione	7923
1946	MOL001996	-8.4	Betulonic acid	122844
1947	MOL001997	-5	5,6,7-Trimethoxycoumarin	148724
1948	MOL001998	-4.7	5alpha,9alpha-Dihydroxymatrine	0
1949	MOL001999	-5	scoparone	8417
1950	MOL002000	-4.7	Fraxinol	3047739
1951	MOL002001	-3.5	Oleanolic acid deriv.	151202
1952	MOL002002	-4.3	cis-Carveol	330573
1953	MOL002003	-4.9	(-)-Caryophyllene oxide	0
1954	MOL002004	-5.9	endo-fenchol	439711
1955	MOL002005	-4.5	Hinokinin	442879
1956	MOL002006	-4.4	Isocembrol	0
1957	MOL002007	-5.1	myricitrin	5281673
1958	MOL002008	-5.6	myricetin	5281672
1959	MOL002009	-6.4	Quercitrin-2'-gallate	0
1960	MOL002010	-7.6	Thujopsadiene	0
1961	MOL002011	-5	Vilmorrianine C	11523
1962	MOL002012	-8.9	2-Phenylpropene	7407
1963	MOL002013	-4.8	10-nonacosanol	16057860
1964	MOL002014	-7.7	SPBio_002209	6508206
1965	MOL002015	-4.9	(E,2S)-4-[(1R)-2,6,6-trimethyl-1-cyclohex-2-enyl]but-3-en-2-ol	11063310
1966	MOL002016	-8.7	10579-93-8	5452236
1967	MOL002017	-5.6	1,4,4-trimethyl-8-methylenecycloundeca-1,5-diene	21159064
1968	MOL002018	-5.7	beta-Eudesmol	0
1969	MOL002019	-7.1	Cupressuflavone	5281609
1970	MOL002020	-6.1	Inokiflavone	5281627
1971	MOL002021	-4.3	4-Vinyl-m-xylene	16694
1972	MOL002022	-7.1	7216-56-0	5371125
1973	MOL002023	-7	ZINC00968101	6973640
1974	MOL002024	-5.5	(1S,4R)-1,7,7-trimethylbicyclo[2.2.1]hept-2-ene	11062489
1975	MOL002025	-5.5	Tereton	6584
1976	MOL002027	-7.3	Methyl behenate	13584
1977	MOL002028	-4.2	(+)-beta-Phellandrene	442484
1978	MOL002029	-7.4	()-Cuparene	86895
1979	MOL002030	-7.2	Bis(2-ethylhexyl) adipate	40468166
1980	MOL002031	-6.1	toluene	1140
1981	MOL002032	-6.6	DNOP	8346
1982	MOL002033	-6.4	cis-Thujopsene	442402
1983	MOL002034	-7.1	(5aR,8aS,9R)-9-(3,4,5-trimethoxyphenyl)-5a,6,8a,9-tetrahydro-5H-isobenzofurano[5,6-f][1,3]benzodioxol-8-one	11711021
1984	MOL002035	-4.7	3,5-dihydroxy-2-(4-hydroxyphenyl)-7-[(2S,3R,4S,5S,6R)-3,4,5-trihydroxy-6-(hydroxymethyl)oxan-2-yl]oxychromen-4-one	10095180
1985	MOL002036	-7.8	Naphthane	7044
1986	MOL002037	-5.8	Amentoflavone	5281600
1987	MOL002038	-5.3	9E,12Z-octadecadienoic acid	5282798
1988	MOL002039	-6.3	Isopimaric acid	442048
1989	MOL002040	-4.4	(1S,4R)-fenchone	1201521
1990	MOL002041	-4.5	C-Curarine	0
1991	MOL002042	-5	thymol	6989
1992	MOL002043	-9.1	Nimbolidin C	0
1993	MOL002044	-8.2	Toosendanin	0
1994	MOL002045	-8.1	Stigmasterol	0
1995	MOL002046	-5.4	hexanoic acid	8892
1996	MOL002047	-6.9	melianone	0
1997	MOL002048	-6.6	Nimbolidin D	0
1998	MOL002049	-6.2	Ferulaldehyde	5280536
[truncated: 11,146 more rows]
